# Supplementary material for: Sleeping Beauty Transposon Insertions into Nucleolar DNA by an Engineered Transposase Localized in the Nucleolus
Source: Int J Mol Sci. 2023 Oct 7;24(19):14978. doi: 10.3390/ijms241914978 (PMC10573994; doi:10.3390/ijms241914978)
Supplement: Supplementary file 1 [file ijms-24-14978-s001.zip]

Archive with 17 entries (17 files):
- .DS_Store
- B23HENA_Rand_minSup5Ins.txt
- B23HENA_Uniq_minSup5Ins.txt
- B23SV_Rand_minSup5Ins.txt
- B23SV_Uniq_minSup5Ins.txt
- Figure S1.pdf
- Figure S2.pdf
- Figure S3.pdf
- Figure S4.pdf
- Figure S5.pdf
- Figure S6.pdf
- Figure S7.pdf
- HENA_Rand_minSup5Ins.txt
- HENA_Uniq_minSup5Ins.txt
- Supplementary Table S1.pdf
- SV_Rand_minSup5Ins.txt
- SV_Uniq_minSup5Ins.txt
