# Supplementary material for: Sleeping Beauty Transposon Insertions into Nucleolar DNA by an Engineered Transposase Localized in the Nucleolus
Source: Int J Mol Sci. 2023 Oct 7;24(19):14978. doi: 10.3390/ijms241914978 (PMC10573994; doi:10.3390/ijms241914978)
Supplement: Supplementary file 1 [file ijms-24-14978-s001.zip › B23HENA_Rand_minSup5Ins.txt]

chr1	20347	20348	+	11
chr1	40670	40671	+	5
chr1	58086	58087	+	8
chr1	58891	58892	+	11
chr1	77926	77927	+	5
chr1	78201	78202	+	6
chr1	123863	123864	+	12
chr1	136719	136720	+	11
chr1	148102	148103	+	10
chr1	153008	153009	+	12
chr1	166299	166300	+	5
chr1	191957	191958	+	6
chr1	219827	219828	+	5
chr1	230866	230867	+	24
chr1	254044	254045	+	6
chr1	261999	262000	+	11
chr1	292253	292254	+	14
chr1	311976	311977	+	7
chr1	313626	313627	+	20
chr1	379073	379074	+	12
chr1	379529	379530	+	11
chr1	419875	419876	+	11
chr1	426001	426002	+	113
chr1	530519	530520	+	7
chr1	558677	558678	+	72
chr1	583450	583451	+	10
chr1	659433	659434	+	27
chr1	689840	689841	+	7
chr1	701261	701262	+	10
chr1	707089	707090	+	25
chr1	738296	738297	+	12
chr1	754401	754402	+	23
chr1	809513	809514	+	5
chr1	839912	839913	+	14
chr1	888953	888954	+	28
chr1	972127	972128	+	7
chr1	981820	981821	+	19
chr1	1042627	1042628	+	5
chr1	1074954	1074955	+	26
chr1	1186588	1186589	+	10
chr1	1188400	1188401	+	42
chr1	1233092	1233093	+	28
chr1	1269489	1269490	+	42
chr1	1302492	1302493	+	11
chr1	1330947	1330948	+	7
chr1	1332652	1332653	+	25
chr1	1333063	1333064	+	6
chr1	1333135	1333136	+	10
chr1	1441251	1441252	+	6
chr1	1581438	1581439	+	6
chr1	1678594	1678595	+	14
chr1	1745270	1745271	+	7
chr1	1953659	1953660	+	7
chr1	1966723	1966724	+	17
chr1	1975690	1975691	+	17
chr1	1979763	1979764	+	35
chr1	2030505	2030506	+	9
chr1	2075344	2075345	+	5
chr1	2417678	2417679	+	230
chr1	2441561	2441562	+	5
chr1	2445751	2445752	+	5
chr1	2591152	2591153	+	12
chr1	2854328	2854329	+	23
chr1	2858192	2858193	+	54
chr1	2962596	2962597	+	49
chr1	2978783	2978784	+	9
chr1	3007669	3007670	+	22
chr1	3165550	3165551	+	20
chr1	3218101	3218102	+	15
chr1	3250540	3250541	+	5
chr1	3272339	3272340	+	7
chr1	3274368	3274369	+	8
chr1	3318119	3318120	+	5
chr1	3321439	3321440	+	18
chr1	3411185	3411186	+	8
chr1	3476433	3476434	+	11
chr1	3497753	3497754	+	5
chr1	3551716	3551717	+	5
chr1	3551720	3551721	+	7
chr1	3716373	3716374	+	6
chr1	3730029	3730030	+	5
chr1	3774312	3774313	+	6
chr1	3787662	3787663	+	42
chr1	3800513	3800514	+	21
chr1	3802532	3802533	+	16
chr1	3809272	3809273	+	5
chr1	3860727	3860728	+	11
chr1	3901023	3901024	+	21
chr1	3923082	3923083	+	6
chr1	3958765	3958766	+	15
chr1	3969135	3969136	+	5
chr1	3984633	3984634	+	128
chr1	4067123	4067124	+	9
chr1	4116760	4116761	+	10
chr1	4155628	4155629	+	26
chr1	4163353	4163354	+	12
chr1	4202773	4202774	+	15
chr1	4263979	4263980	+	42
chr1	4446239	4446240	+	8
chr1	4556242	4556243	+	8
chr1	4607112	4607113	+	7
chr1	4614312	4614313	+	8
chr1	4627758	4627759	+	13
chr1	4697008	4697009	+	13
chr1	4722026	4722027	+	5
chr1	4785219	4785220	+	30
chr1	4793239	4793240	+	8
chr1	4810950	4810951	+	6
chr1	4835131	4835132	+	8
chr1	4835848	4835849	+	6
chr1	4837050	4837051	+	25
chr1	4873099	4873100	+	41
chr1	4918390	4918391	+	9
chr1	5064901	5064902	+	15
chr1	5101638	5101639	+	6
chr1	5146058	5146059	+	25
chr1	5156117	5156118	+	11
chr1	5165921	5165922	+	5
chr1	5180830	5180831	+	15
chr1	5204347	5204348	+	8
chr1	5245730	5245731	+	6
chr1	5323087	5323088	+	5
chr1	5325051	5325052	+	11
chr1	5349647	5349648	+	12
chr1	5364709	5364710	+	7
chr1	5385065	5385066	+	14
chr1	5448584	5448585	+	6
chr1	5461138	5461139	+	14
chr1	5493941	5493942	+	11
chr1	5509688	5509689	+	7
chr1	5544110	5544111	+	37
chr1	5582992	5582993	+	5
chr1	5585302	5585303	+	19
chr1	5624212	5624213	+	5
chr1	5645391	5645392	+	106
chr1	5645395	5645396	+	72
chr1	5650003	5650004	+	5
chr1	5658914	5658915	+	7
chr1	5760895	5760896	+	5
chr1	5850309	5850310	+	10
chr1	5916055	5916056	+	5
chr1	5951866	5951867	+	8
chr1	5963255	5963256	+	13
chr1	5964932	5964933	+	6
chr1	5980164	5980165	+	19
chr1	5983179	5983180	+	46
chr1	5986049	5986050	+	5
chr1	6004875	6004876	+	187
chr1	6015292	6015293	+	7
chr1	6075158	6075159	+	9
chr1	6116631	6116632	+	9
chr1	6141535	6141536	+	10
chr1	6152595	6152596	+	6
chr1	6166163	6166164	+	9
chr1	6239401	6239402	+	23
chr1	6251818	6251819	+	5
chr1	6260690	6260691	+	9
chr1	6300553	6300554	+	6
chr1	6319472	6319473	+	7
chr1	6331073	6331074	+	7
chr1	6341731	6341732	+	10
chr1	6350462	6350463	+	6
chr1	6350780	6350781	+	67
chr1	6358848	6358849	+	5
chr1	6360588	6360589	+	21
chr1	6371017	6371018	+	43
chr1	6391558	6391559	+	17
chr1	6395374	6395375	+	75
chr1	6409772	6409773	+	5
chr1	6410125	6410126	+	7
chr1	6416924	6416925	+	12
chr1	6422499	6422500	+	14
chr1	6428761	6428762	+	6
chr1	6437814	6437815	+	12
chr1	6461533	6461534	+	5
chr1	6534009	6534010	+	11
chr1	6542223	6542224	+	7
chr1	6567745	6567746	+	20
chr1	6600767	6600768	+	5
chr1	6603620	6603621	+	14
chr1	6619813	6619814	+	18
chr1	6661050	6661051	+	5
chr1	6665333	6665334	+	7
chr1	6688407	6688408	+	11
chr1	6701825	6701826	+	10
chr1	6714499	6714500	+	35
chr1	6716685	6716686	+	9
chr1	6734881	6734882	+	9
chr1	6767219	6767220	+	14
chr1	6800898	6800899	+	5
chr1	6819433	6819434	+	23
chr1	6855903	6855904	+	46
chr1	6866582	6866583	+	11
chr1	6867425	6867426	+	29
chr1	6867850	6867851	+	27
chr1	6869617	6869618	+	26
chr1	6880053	6880054	+	9
chr1	6908302	6908303	+	21
chr1	6936087	6936088	+	15
chr1	6966412	6966413	+	14
chr1	7024454	7024455	+	6
chr1	7054250	7054251	+	5
chr1	7054551	7054552	+	171
chr1	7089541	7089542	+	7
chr1	7123233	7123234	+	5
chr1	7184820	7184821	+	10
chr1	7204228	7204229	+	7
chr1	7273627	7273628	+	19
chr1	7293249	7293250	+	37
chr1	7307669	7307670	+	10
chr1	7349828	7349829	+	5
chr1	7354949	7354950	+	15
chr1	7386538	7386539	+	48
chr1	7408982	7408983	+	24
chr1	7416247	7416248	+	13
chr1	7432676	7432677	+	6
chr1	7442161	7442162	+	7
chr1	7443923	7443924	+	8
chr1	7454861	7454862	+	12
chr1	7458981	7458982	+	5
chr1	7461914	7461915	+	11
chr1	7471951	7471952	+	10
chr1	7511988	7511989	+	67
chr1	7525055	7525056	+	18
chr1	7541186	7541187	+	8
chr1	7548576	7548577	+	26
chr1	7567221	7567222	+	5
chr1	7580266	7580267	+	25
chr1	7586290	7586291	+	5
chr1	7592597	7592598	+	8
chr1	7599853	7599854	+	6
chr1	7614161	7614162	+	6
chr1	7622198	7622199	+	9
chr1	7641886	7641887	+	17
chr1	7674705	7674706	+	6
chr1	7694844	7694845	+	7
chr1	7705782	7705783	+	9
chr1	7714631	7714632	+	55
chr1	7800966	7800967	+	32
chr1	7808758	7808759	+	6
chr1	7815406	7815407	+	10
chr1	7852861	7852862	+	13
chr1	7853785	7853786	+	7
chr1	7945103	7945104	+	5
chr1	7989754	7989755	+	104
chr1	7990313	7990314	+	11
chr1	8014973	8014974	+	5
chr1	8024760	8024761	+	6
chr1	8030291	8030292	+	16
chr1	8042396	8042397	+	9
chr1	8071277	8071278	+	14
chr1	8074544	8074545	+	9
chr1	8111327	8111328	+	7
chr1	8141775	8141776	+	13
chr1	8146091	8146092	+	7
chr1	8164538	8164539	+	8
chr1	8199099	8199100	+	9
chr1	8201615	8201616	+	5
chr1	8218461	8218462	+	18
chr1	8219378	8219379	+	21
chr1	8223686	8223687	+	5
chr1	8225491	8225492	+	6
chr1	8234044	8234045	+	7
chr1	8249986	8249987	+	5
chr1	8251584	8251585	+	13
chr1	8272478	8272479	+	16
chr1	8274344	8274345	+	5
chr1	8275541	8275542	+	8
chr1	8300623	8300624	+	5
chr1	8342818	8342819	+	11
chr1	8353665	8353666	+	36
chr1	8419350	8419351	+	5
chr1	8449442	8449443	+	20
chr1	8450088	8450089	+	8
chr1	8463923	8463924	+	15
chr1	8473602	8473603	+	5
chr1	8495139	8495140	+	16
chr1	8567844	8567845	+	11
chr1	8580751	8580752	+	9
chr1	8634194	8634195	+	5
chr1	8659385	8659386	+	15
chr1	8660933	8660934	+	10
chr1	8662508	8662509	+	31
chr1	8668004	8668005	+	6
chr1	8681475	8681476	+	13
chr1	8705831	8705832	+	20
chr1	8761306	8761307	+	7
chr1	8787644	8787645	+	9
chr1	8838364	8838365	+	9
chr1	8864992	8864993	+	7
chr1	8903900	8903901	+	5
chr1	8906990	8906991	+	5
chr1	8909866	8909867	+	24
chr1	8910042	8910043	+	8
chr1	8944753	8944754	+	31
chr1	8950447	8950448	+	17
chr1	8958541	8958542	+	19
chr1	8964278	8964279	+	30
chr1	9026802	9026803	+	8
chr1	9059652	9059653	+	26
chr1	9224673	9224674	+	11
chr1	9249438	9249439	+	6
chr1	9266815	9266816	+	154
chr1	9309775	9309776	+	7
chr1	9320145	9320146	+	10
chr1	9321150	9321151	+	6
chr1	9336995	9336996	+	6
chr1	9340992	9340993	+	5
chr1	9390576	9390577	+	6
chr1	9390722	9390723	+	6
chr1	9439151	9439152	+	6
chr1	9455444	9455445	+	63
chr1	9513120	9513121	+	11
chr1	9534866	9534867	+	14
chr1	9536614	9536615	+	6
chr1	9545317	9545318	+	8
chr1	9546063	9546064	+	13
chr1	9586418	9586419	+	28
chr1	9625664	9625665	+	7
chr1	9645396	9645397	+	8
chr1	9682632	9682633	+	9
chr1	9685107	9685108	+	8
chr1	9694928	9694929	+	11
chr1	9711609	9711610	+	6
chr1	9724915	9724916	+	10
chr1	9724917	9724918	+	5
chr1	9755996	9755997	+	11
chr1	9756868	9756869	+	6
chr1	9774945	9774946	+	8
chr1	9777287	9777288	+	30
chr1	9792769	9792770	+	57
chr1	9794648	9794649	+	72
chr1	9808132	9808133	+	7
chr1	9811424	9811425	+	5
chr1	9836606	9836607	+	12
chr1	9874411	9874412	+	10
chr1	9900553	9900554	+	24
chr1	9936453	9936454	+	21
chr1	9956168	9956169	+	6
chr1	9989219	9989220	+	7
chr1	9994919	9994920	+	5
chr1	10039930	10039931	+	17
chr1	10064911	10064912	+	12
chr1	10114484	10114485	+	23
chr1	10124443	10124444	+	6
chr1	10170427	10170428	+	5
chr1	10205649	10205650	+	11
chr1	10227722	10227723	+	8
chr1	10267925	10267926	+	12
chr1	10287172	10287173	+	98
chr1	10310483	10310484	+	10
chr1	10334769	10334770	+	9
chr1	10336242	10336243	+	11
chr1	10355097	10355098	+	5
chr1	10385273	10385274	+	5
chr1	10473002	10473003	+	8
chr1	10473066	10473067	+	5
chr1	10528152	10528153	+	20
chr1	10593530	10593531	+	9
chr1	10639954	10639955	+	7
chr1	10654651	10654652	+	5
chr1	10662313	10662314	+	57
chr1	10676242	10676243	+	9
chr1	10678799	10678800	+	7
chr1	10809025	10809026	+	8
chr1	10845299	10845300	+	26
chr1	10867020	10867021	+	11
chr1	10883729	10883730	+	32
chr1	10892222	10892223	+	15
chr1	10899488	10899489	+	6
chr1	10909380	10909381	+	17
chr1	10952274	10952275	+	98
chr1	10961344	10961345	+	6
chr1	10995132	10995133	+	29
chr1	10997841	10997842	+	29
chr1	11012316	11012317	+	18
chr1	11116225	11116226	+	46
chr1	11147764	11147765	+	116
chr1	11193615	11193616	+	8
chr1	11305265	11305266	+	5
chr1	11428990	11428991	+	28
chr1	11498690	11498691	+	72
chr1	11525323	11525324	+	5
chr1	11562024	11562025	+	14
chr1	11589001	11589002	+	12
chr1	11609551	11609552	+	6
chr1	11633841	11633842	+	6
chr1	11637385	11637386	+	6
chr1	11642563	11642564	+	7
chr1	11652586	11652587	+	20
chr1	11680458	11680459	+	8
chr1	11681352	11681353	+	90
chr1	11691395	11691396	+	7
chr1	11736337	11736338	+	7
chr1	11771494	11771495	+	5
chr1	11816716	11816717	+	29
chr1	11848090	11848091	+	6
chr1	11850704	11850705	+	6
chr1	11885680	11885681	+	9
chr1	11893211	11893212	+	5
chr1	11927408	11927409	+	13
chr1	11932341	11932342	+	9
chr1	11952498	11952499	+	7
chr1	11965752	11965753	+	117
chr1	11966921	11966922	+	33
chr1	11981392	11981393	+	8
chr1	12002267	12002268	+	208
chr1	12028194	12028195	+	6
chr1	12049781	12049782	+	8
chr1	12058224	12058225	+	5
chr1	12058687	12058688	+	84
chr1	12062987	12062988	+	23
chr1	12079397	12079398	+	27
chr1	12112288	12112289	+	10
chr1	12112505	12112506	+	17
chr1	12122725	12122726	+	7
chr1	12174991	12174992	+	19
chr1	12175815	12175816	+	24
chr1	12184050	12184051	+	5
chr1	12190436	12190437	+	23
chr1	12214966	12214967	+	7
chr1	12215782	12215783	+	14
chr1	12243422	12243423	+	48
chr1	12284196	12284197	+	6
chr1	12289568	12289569	+	10
chr1	12289799	12289800	+	5
chr1	12301290	12301291	+	17
chr1	12357066	12357067	+	5
chr1	12368477	12368478	+	6
chr1	12423024	12423025	+	12
chr1	12456194	12456195	+	13
chr1	12658421	12658422	+	7
chr1	12782947	12782948	+	5
chr1	12798767	12798768	+	6
chr1	12833266	12833267	+	13
chr1	12854442	12854443	+	8
chr1	12875694	12875695	+	18
chr1	12935999	12936000	+	12
chr1	12959013	12959014	+	30
chr1	12995063	12995064	+	10
chr1	13006008	13006009	+	12
chr1	13037193	13037194	+	9
chr1	13168145	13168146	+	8
chr1	13176558	13176559	+	117
chr1	13182752	13182753	+	7
chr1	13184615	13184616	+	16
chr1	13186455	13186456	+	5
chr1	13190825	13190826	+	9
chr1	13280559	13280560	+	42
chr1	13288141	13288142	+	5
chr1	13303769	13303770	+	10
chr1	13322710	13322711	+	36
chr1	13367296	13367297	+	20
chr1	13367463	13367464	+	14
chr1	13452308	13452309	+	17
chr1	13485946	13485947	+	83
chr1	13500343	13500344	+	7
chr1	13539415	13539416	+	21
chr1	13570903	13570904	+	8
chr1	13580503	13580504	+	29
chr1	13592443	13592444	+	15
chr1	13668588	13668589	+	9
chr1	13688711	13688712	+	6
chr1	13708783	13708784	+	32
chr1	13749210	13749211	+	19
chr1	13794378	13794379	+	6
chr1	13798198	13798199	+	19
chr1	13918781	13918782	+	7
chr1	13935760	13935761	+	7
chr1	14017830	14017831	+	5
chr1	14025778	14025779	+	5
chr1	14062212	14062213	+	6
chr1	14116652	14116653	+	7
chr1	14123010	14123011	+	87
chr1	14239631	14239632	+	5
chr1	14247056	14247057	+	161
chr1	14364614	14364615	+	9
chr1	14367248	14367249	+	8
chr1	14397492	14397493	+	16
chr1	14425174	14425175	+	9
chr1	14524723	14524724	+	49
chr1	14567706	14567707	+	90
chr1	14572715	14572716	+	5
chr1	14572719	14572720	+	25
chr1	14647971	14647972	+	8
chr1	14679591	14679592	+	18
chr1	14696691	14696692	+	9
chr1	14704744	14704745	+	5
chr1	14738895	14738896	+	18
chr1	14740011	14740012	+	5
chr1	14780511	14780512	+	9
chr1	14842389	14842390	+	9
chr1	14882229	14882230	+	13
chr1	14886824	14886825	+	62
chr1	14899208	14899209	+	8
chr1	14911836	14911837	+	5
chr1	14915628	14915629	+	9
chr1	14940972	14940973	+	5
chr1	14948256	14948257	+	11
chr1	14950846	14950847	+	13
chr1	14952821	14952822	+	6
chr1	14991105	14991106	+	9
chr1	15037002	15037003	+	7
chr1	15038345	15038346	+	16
chr1	15059605	15059606	+	9
chr1	15067421	15067422	+	5
chr1	15104880	15104881	+	15
chr1	15106266	15106267	+	7
chr1	15108720	15108721	+	9
chr1	15114476	15114477	+	6
chr1	15153706	15153707	+	13
chr1	15249674	15249675	+	14
chr1	15286801	15286802	+	14
chr1	15305382	15305383	+	17
chr1	15309100	15309101	+	16
chr1	15400564	15400565	+	18
chr1	15420329	15420330	+	13
chr1	15428929	15428930	+	13
chr1	15464303	15464304	+	18
chr1	15550789	15550790	+	8
chr1	15562616	15562617	+	96
chr1	15566327	15566328	+	23
chr1	15582459	15582460	+	33
chr1	15629345	15629346	+	5
chr1	15633994	15633995	+	7
chr1	15666272	15666273	+	9
chr1	15674438	15674439	+	11
chr1	15697277	15697278	+	7
chr1	15703428	15703429	+	5
chr1	15714771	15714772	+	5
chr1	15731369	15731370	+	8
chr1	15740822	15740823	+	207
chr1	15749042	15749043	+	44
chr1	15756765	15756766	+	13
chr1	15776032	15776033	+	13
chr1	15776274	15776275	+	6
chr1	15781266	15781267	+	10
chr1	15814682	15814683	+	5
chr1	15821265	15821266	+	22
chr1	15822469	15822470	+	5
chr1	15860967	15860968	+	16
chr1	15875782	15875783	+	7
chr1	15884057	15884058	+	31
chr1	15893369	15893370	+	8
chr1	15910921	15910922	+	6
chr1	15932103	15932104	+	8
chr1	15953637	15953638	+	6
chr1	15968148	15968149	+	28
chr1	15969559	15969560	+	9
chr1	15970327	15970328	+	27
chr1	15981419	15981420	+	7
chr1	15993157	15993158	+	8
chr1	16002294	16002295	+	13
chr1	16047938	16047939	+	9
chr1	16049748	16049749	+	18
chr1	16057374	16057375	+	6
chr1	16062760	16062761	+	12
chr1	16070294	16070295	+	7
chr1	16073792	16073793	+	7
chr1	16079032	16079033	+	7
chr1	16115753	16115754	+	6
chr1	16130594	16130595	+	5
chr1	16134641	16134642	+	5
chr1	16145994	16145995	+	7
chr1	16155097	16155098	+	8
chr1	16202691	16202692	+	6
chr1	16222779	16222780	+	5
chr1	16228173	16228174	+	5
chr1	16231703	16231704	+	8
chr1	16242037	16242038	+	6
chr1	16266670	16266671	+	5
chr1	16297447	16297448	+	16
chr1	16309203	16309204	+	17
chr1	16311971	16311972	+	5
chr1	16315259	16315260	+	7
chr1	16379779	16379780	+	5
chr1	16381361	16381362	+	6
chr1	16385946	16385947	+	5
chr1	16398091	16398092	+	8
chr1	16402930	16402931	+	18
chr1	16434892	16434893	+	10
chr1	16439828	16439829	+	14
chr1	16445375	16445376	+	73
chr1	16460452	16460453	+	10
chr1	16465958	16465959	+	20
chr1	16502263	16502264	+	6
chr1	16508945	16508946	+	104
chr1	16516360	16516361	+	5
chr1	16531757	16531758	+	82
chr1	16546823	16546824	+	7
chr1	16552333	16552334	+	23
chr1	16598353	16598354	+	6
chr1	16605074	16605075	+	7
chr1	16611724	16611725	+	12
chr1	16622611	16622612	+	5
chr1	16646677	16646678	+	7
chr1	16661501	16661502	+	5
chr1	16686251	16686252	+	5
chr1	16686832	16686833	+	6
chr1	16760649	16760650	+	20
chr1	16772441	16772442	+	5
chr1	16777073	16777074	+	23
chr1	16779958	16779959	+	41
chr1	16792776	16792777	+	5
chr1	16814791	16814792	+	20
chr1	16835722	16835723	+	7
chr1	16842403	16842404	+	11
chr1	16846478	16846479	+	6
chr1	16848659	16848660	+	11
chr1	16871368	16871369	+	5
chr1	16894030	16894031	+	5
chr1	16906351	16906352	+	36
chr1	16907920	16907921	+	14
chr1	16946813	16946814	+	9
chr1	16953534	16953535	+	5
chr1	16962189	16962190	+	6
chr1	17000954	17000955	+	6
chr1	17026021	17026022	+	10
chr1	17036766	17036767	+	11
chr1	17075475	17075476	+	7
chr1	17082854	17082855	+	13
chr1	17104418	17104419	+	8
chr1	17178899	17178900	+	14
chr1	17180822	17180823	+	22
chr1	17203047	17203048	+	11
chr1	17237308	17237309	+	13
chr1	17246966	17246967	+	61
chr1	17278824	17278825	+	6
chr1	17351531	17351532	+	11
chr1	17436397	17436398	+	29
chr1	17436585	17436586	+	11
chr1	17452880	17452881	+	30
chr1	17454852	17454853	+	10
chr1	17489197	17489198	+	20
chr1	17546265	17546266	+	8
chr1	17558299	17558300	+	5
chr1	17599303	17599304	+	15
chr1	17604523	17604524	+	303
chr1	17604588	17604589	+	11
chr1	17609901	17609902	+	21
chr1	17611090	17611091	+	10
chr1	17616748	17616749	+	18
chr1	17618045	17618046	+	17
chr1	17624210	17624211	+	23
chr1	17630278	17630279	+	84
chr1	17639929	17639930	+	18
chr1	17657287	17657288	+	5
chr1	17676154	17676155	+	9
chr1	17727466	17727467	+	8
chr1	17842703	17842704	+	6
chr1	17897270	17897271	+	40
chr1	17929896	17929897	+	28
chr1	18039042	18039043	+	5
chr1	18073117	18073118	+	8
chr1	18096547	18096548	+	7
chr1	18100759	18100760	+	5
chr1	18118897	18118898	+	12
chr1	18142663	18142664	+	21
chr1	18201827	18201828	+	15
chr1	18245655	18245656	+	14
chr1	18246417	18246418	+	11
chr1	18286394	18286395	+	40
chr1	18293238	18293239	+	14
chr1	18373877	18373878	+	5
chr1	18413888	18413889	+	6
chr1	18418486	18418487	+	10
chr1	18428337	18428338	+	14
chr1	18441351	18441352	+	16
chr1	18503968	18503969	+	16
chr1	18524855	18524856	+	14
chr1	18539677	18539678	+	19
chr1	18690476	18690477	+	16
chr1	18700546	18700547	+	21
chr1	18717238	18717239	+	10
chr1	18752553	18752554	+	6
chr1	18764599	18764600	+	7
chr1	18773550	18773551	+	14
chr1	18802461	18802462	+	5
chr1	18802843	18802844	+	91
chr1	18804751	18804752	+	6
chr1	18825003	18825004	+	10
chr1	18836922	18836923	+	12
chr1	18849027	18849028	+	5
chr1	18907440	18907441	+	28
chr1	18932805	18932806	+	9
chr1	18933189	18933190	+	5
chr1	18944138	18944139	+	24
chr1	18948999	18949000	+	10
chr1	18991429	18991430	+	97
chr1	19014146	19014147	+	11
chr1	19037116	19037117	+	57
chr1	19054895	19054896	+	14
chr1	19057077	19057078	+	11
chr1	19077184	19077185	+	15
chr1	19161172	19161173	+	7
chr1	19174101	19174102	+	9
chr1	19196017	19196018	+	103
chr1	19199504	19199505	+	9
chr1	19280958	19280959	+	6
chr1	19299960	19299961	+	26
chr1	19399645	19399646	+	5
chr1	19437156	19437157	+	139
chr1	19480119	19480120	+	41
chr1	19496129	19496130	+	20
chr1	19531083	19531084	+	15
chr1	19534584	19534585	+	10
chr1	19550996	19550997	+	7
chr1	19568618	19568619	+	23
chr1	19580933	19580934	+	7
chr1	19633664	19633665	+	12
chr1	19659156	19659157	+	6
chr1	19664340	19664341	+	6
chr1	19669998	19669999	+	9
chr1	19677676	19677677	+	14
chr1	19711417	19711418	+	7
chr1	19719658	19719659	+	70
chr1	19733914	19733915	+	5
chr1	19844898	19844899	+	14
chr1	19875325	19875326	+	5
chr1	19942630	19942631	+	13
chr1	19945017	19945018	+	9
chr1	20001401	20001402	+	5
chr1	20049506	20049507	+	29
chr1	20066406	20066407	+	10
chr1	20074838	20074839	+	12
chr1	20196142	20196143	+	10
chr1	20250594	20250595	+	6
chr1	20271997	20271998	+	7
chr1	20277899	20277900	+	315
chr1	20300769	20300770	+	11
chr1	20344265	20344266	+	5
chr1	20384770	20384771	+	17
chr1	20386503	20386504	+	5
chr1	20412317	20412318	+	17
chr1	20421170	20421171	+	7
chr1	20431726	20431727	+	7
chr1	20441030	20441031	+	16
chr1	20453076	20453077	+	24
chr1	20494896	20494897	+	5
chr1	20514900	20514901	+	8
chr1	20580403	20580404	+	14
chr1	20582879	20582880	+	14
chr1	20607569	20607570	+	9
chr1	20632869	20632870	+	13
chr1	20686979	20686980	+	8
chr1	20728221	20728222	+	54
chr1	20754253	20754254	+	25
chr1	20754844	20754845	+	5
chr1	20756820	20756821	+	15
chr1	20772024	20772025	+	23
chr1	20773289	20773290	+	11
chr1	20788720	20788721	+	63
chr1	20794038	20794039	+	7
chr1	20818991	20818992	+	5
chr1	20828881	20828882	+	7
chr1	20830494	20830495	+	13
chr1	20840711	20840712	+	9
chr1	20878119	20878120	+	96
chr1	20899749	20899750	+	6
chr1	20912989	20912990	+	15
chr1	20924906	20924907	+	10
chr1	20926443	20926444	+	5
chr1	20968743	20968744	+	17
chr1	20971194	20971195	+	9
chr1	20983766	20983767	+	177
chr1	21006140	21006141	+	76
chr1	21017314	21017315	+	39
chr1	21033975	21033976	+	8
chr1	21043496	21043497	+	9
chr1	21175117	21175118	+	15
chr1	21176814	21176815	+	8
chr1	21187152	21187153	+	11
chr1	21188166	21188167	+	13
chr1	21207962	21207963	+	6
chr1	21244052	21244053	+	11
chr1	21262764	21262765	+	5
chr1	21267649	21267650	+	10
chr1	21290456	21290457	+	5
chr1	21330176	21330177	+	141
chr1	21364226	21364227	+	39
chr1	21377299	21377300	+	11
chr1	21386313	21386314	+	6
chr1	21444846	21444847	+	9
chr1	21478604	21478605	+	5
chr1	21500798	21500799	+	24
chr1	21503089	21503090	+	76
chr1	21509778	21509779	+	107
chr1	21520005	21520006	+	6
chr1	21581949	21581950	+	21
chr1	21599522	21599523	+	5
chr1	21624137	21624138	+	12
chr1	21635313	21635314	+	5
chr1	21684018	21684019	+	26
chr1	21708132	21708133	+	10
chr1	21721969	21721970	+	16
chr1	21724706	21724707	+	9
chr1	21782725	21782726	+	7
chr1	21801904	21801905	+	8
chr1	21814910	21814911	+	7
chr1	21826561	21826562	+	5
chr1	21859880	21859881	+	7
chr1	21869192	21869193	+	5
chr1	21870099	21870100	+	42
chr1	21880622	21880623	+	11
chr1	21887225	21887226	+	9
chr1	21954404	21954405	+	15
chr1	21983422	21983423	+	15
chr1	22066927	22066928	+	25
chr1	22078220	22078221	+	115
chr1	22158278	22158279	+	24
chr1	22180523	22180524	+	13
chr1	22191387	22191388	+	8
chr1	22212158	22212159	+	21
chr1	22230976	22230977	+	13
chr1	22290096	22290097	+	9
chr1	22301239	22301240	+	6
chr1	22309254	22309255	+	72
chr1	22311445	22311446	+	5
chr1	22329457	22329458	+	6
chr1	22347341	22347342	+	9
chr1	22359466	22359467	+	9
chr1	22360398	22360399	+	5
chr1	22360708	22360709	+	12
chr1	22400414	22400415	+	16
chr1	22402980	22402981	+	22
chr1	22481299	22481300	+	18
chr1	22509682	22509683	+	7
chr1	22516473	22516474	+	6
chr1	22516808	22516809	+	6
chr1	22541829	22541830	+	5
chr1	22545658	22545659	+	10
chr1	22573609	22573610	+	7
chr1	22623555	22623556	+	22
chr1	22658750	22658751	+	19
chr1	22662702	22662703	+	37
chr1	22769700	22769701	+	5
chr1	22806825	22806826	+	30
chr1	22817101	22817102	+	5
chr1	22841420	22841421	+	8
chr1	22850293	22850294	+	6
chr1	22862067	22862068	+	61
chr1	22875415	22875416	+	6
chr1	22889914	22889915	+	8
chr1	22891227	22891228	+	11
chr1	22907152	22907153	+	33
chr1	22943027	22943028	+	10
chr1	22961483	22961484	+	5
chr1	22969204	22969205	+	11
chr1	22974633	22974634	+	21
chr1	22978170	22978171	+	7
chr1	22987979	22987980	+	16
chr1	22997517	22997518	+	6
chr1	23000129	23000130	+	58
chr1	23005485	23005486	+	7
chr1	23021750	23021751	+	7
chr1	23040645	23040646	+	10
chr1	23060025	23060026	+	15
chr1	23075992	23075993	+	14
chr1	23127643	23127644	+	6
chr1	23136591	23136592	+	5
chr1	23151842	23151843	+	26
chr1	23159540	23159541	+	23
chr1	23160997	23160998	+	16
chr1	23180772	23180773	+	6
chr1	23187670	23187671	+	5
chr1	23202730	23202731	+	80
chr1	23216633	23216634	+	7
chr1	23226544	23226545	+	20
chr1	23232810	23232811	+	10
chr1	23235306	23235307	+	8
chr1	23281892	23281893	+	10
chr1	23282433	23282434	+	10
chr1	23284801	23284802	+	9
chr1	23341722	23341723	+	9
chr1	23344092	23344093	+	5
chr1	23387026	23387027	+	5
chr1	23414984	23414985	+	7
chr1	23434244	23434245	+	11
chr1	23445089	23445090	+	13
chr1	23447701	23447702	+	17
chr1	23448476	23448477	+	8
chr1	23473635	23473636	+	9
chr1	23611156	23611157	+	10
chr1	23623710	23623711	+	6
chr1	23724068	23724069	+	6
chr1	23733737	23733738	+	11
chr1	23745306	23745307	+	7
chr1	23765395	23765396	+	31
chr1	23792967	23792968	+	5
chr1	23804535	23804536	+	10
chr1	23852849	23852850	+	5
chr1	23869046	23869047	+	8
chr1	23880525	23880526	+	21
chr1	23887204	23887205	+	19
chr1	23889136	23889137	+	26
chr1	23916902	23916903	+	67
chr1	23982764	23982765	+	92
chr1	23984877	23984878	+	19
chr1	23991992	23991993	+	8
chr1	24014898	24014899	+	7
chr1	24016052	24016053	+	18
chr1	24027803	24027804	+	15
chr1	24030375	24030376	+	26
chr1	24062431	24062432	+	6
chr1	24110358	24110359	+	25
chr1	24123940	24123941	+	7
chr1	24134738	24134739	+	46
chr1	24148266	24148267	+	7
chr1	24163631	24163632	+	23
chr1	24215528	24215529	+	7
chr1	24233002	24233003	+	15
chr1	24254946	24254947	+	6
chr1	24323930	24323931	+	13
chr1	24333926	24333927	+	105
chr1	24348442	24348443	+	20
chr1	24401442	24401443	+	10
chr1	24418626	24418627	+	5
chr1	24421210	24421211	+	5
chr1	24434315	24434316	+	18
chr1	24436649	24436650	+	154
chr1	24443031	24443032	+	11
chr1	24459446	24459447	+	5
chr1	24506251	24506252	+	169
chr1	24529389	24529390	+	21
chr1	24531302	24531303	+	6
chr1	24533068	24533069	+	8
chr1	24563770	24563771	+	9
chr1	24577081	24577082	+	13
chr1	24592013	24592014	+	10
chr1	24616948	24616949	+	8
chr1	24619257	24619258	+	11
chr1	24636749	24636750	+	11
chr1	24664150	24664151	+	7
chr1	24709641	24709642	+	6
chr1	24802964	24802965	+	5
chr1	24816036	24816037	+	12
chr1	24883865	24883866	+	16
chr1	24898610	24898611	+	21
chr1	24941170	24941171	+	10
chr1	24982430	24982431	+	5
chr1	24995259	24995260	+	19
chr1	24999543	24999544	+	5
chr1	25029842	25029843	+	7
chr1	25044514	25044515	+	6
chr1	25060147	25060148	+	10
chr1	25064094	25064095	+	7
chr1	25114574	25114575	+	13
chr1	25114764	25114765	+	19
chr1	25144646	25144647	+	8
chr1	25203308	25203309	+	7
chr1	25214782	25214783	+	7
chr1	25250195	25250196	+	11
chr1	25268933	25268934	+	6
chr1	25269144	25269145	+	6
chr1	25280704	25280705	+	8
chr1	25290738	25290739	+	5
chr1	25291424	25291425	+	122
chr1	25312895	25312896	+	21
chr1	25314304	25314305	+	8
chr1	25318342	25318343	+	99
chr1	25322733	25322734	+	5
chr1	25356823	25356824	+	13
chr1	25357000	25357001	+	21
chr1	25359401	25359402	+	29
chr1	25376607	25376608	+	16
chr1	25440944	25440945	+	13
chr1	25446700	25446701	+	9
chr1	25491456	25491457	+	9
chr1	25497251	25497252	+	5
chr1	25516298	25516299	+	21
chr1	25526038	25526039	+	11
chr1	25534699	25534700	+	8
chr1	25555428	25555429	+	14
chr1	25555474	25555475	+	14
chr1	25559061	25559062	+	7
chr1	25573039	25573040	+	16
chr1	25573353	25573354	+	29
chr1	25597596	25597597	+	7
chr1	25603741	25603742	+	18
chr1	25604814	25604815	+	5
chr1	25605422	25605423	+	9
chr1	25616816	25616817	+	16
chr1	25634055	25634056	+	11
chr1	25659880	25659881	+	14
chr1	25670307	25670308	+	46
chr1	25682645	25682646	+	8
chr1	25687376	25687377	+	12
chr1	25688980	25688981	+	13
chr1	25710253	25710254	+	31
chr1	25734053	25734054	+	10
chr1	25737101	25737102	+	5
chr1	25750715	25750716	+	7
chr1	25777377	25777378	+	6
chr1	25782413	25782414	+	17
chr1	25787686	25787687	+	17
chr1	25792651	25792652	+	23
chr1	25792689	25792690	+	11
chr1	25811674	25811675	+	10
chr1	25811942	25811943	+	33
chr1	25846292	25846293	+	6
chr1	25881335	25881336	+	7
chr1	25937616	25937617	+	9
chr1	25939386	25939387	+	6
chr1	25956011	25956012	+	7
chr1	25982133	25982134	+	9
chr1	26049941	26049942	+	6
chr1	26065525	26065526	+	8
chr1	26073709	26073710	+	25
chr1	26080471	26080472	+	18
chr1	26083302	26083303	+	10
chr1	26091642	26091643	+	6
chr1	26103077	26103078	+	9
chr1	26124675	26124676	+	90
chr1	26163273	26163274	+	207
chr1	26181590	26181591	+	21
chr1	26196196	26196197	+	10
chr1	26200449	26200450	+	28
chr1	26256873	26256874	+	15
chr1	26264584	26264585	+	10
chr1	26265793	26265794	+	8
chr1	26280713	26280714	+	11
chr1	26359191	26359192	+	12
chr1	26359631	26359632	+	18
chr1	26372775	26372776	+	39
chr1	26400168	26400169	+	6
chr1	26413262	26413263	+	17
chr1	26448453	26448454	+	6
chr1	26490973	26490974	+	125
chr1	26543991	26543992	+	6
chr1	26555688	26555689	+	6
chr1	26562981	26562982	+	41
chr1	26592574	26592575	+	5
chr1	26611138	26611139	+	14
chr1	26623024	26623025	+	9
chr1	26643536	26643537	+	75
chr1	26653008	26653009	+	8
chr1	26687483	26687484	+	55
chr1	26706020	26706021	+	14
chr1	26712920	26712921	+	8
chr1	26713234	26713235	+	10
chr1	26732881	26732882	+	8
chr1	26771014	26771015	+	15
chr1	26786642	26786643	+	5
chr1	26787945	26787946	+	24
chr1	26835020	26835021	+	13
chr1	26859549	26859550	+	10
chr1	26866101	26866102	+	19
chr1	26895997	26895998	+	7
chr1	26908936	26908937	+	232
chr1	26915754	26915755	+	54
chr1	26917748	26917749	+	24
chr1	26920506	26920507	+	99
chr1	26933903	26933904	+	6
chr1	26976952	26976953	+	8
chr1	26980584	26980585	+	21
chr1	27000803	27000804	+	13
chr1	27007468	27007469	+	9
chr1	27010475	27010476	+	15
chr1	27048503	27048504	+	16
chr1	27048567	27048568	+	11
chr1	27048569	27048570	+	38
chr1	27061805	27061806	+	155
chr1	27086494	27086495	+	14
chr1	27097903	27097904	+	8
chr1	27104305	27104306	+	8
chr1	27154273	27154274	+	10
chr1	27203641	27203642	+	10
chr1	27241306	27241307	+	7
chr1	27254160	27254161	+	13
chr1	27266387	27266388	+	21
chr1	27266609	27266610	+	5
chr1	27286815	27286816	+	11
chr1	27291654	27291655	+	13
chr1	27292876	27292877	+	15
chr1	27311296	27311297	+	13
chr1	27311550	27311551	+	15
chr1	27324280	27324281	+	24
chr1	27401164	27401165	+	8
chr1	27433456	27433457	+	11
chr1	27438035	27438036	+	8
chr1	27462480	27462481	+	14
chr1	27487320	27487321	+	6
chr1	27488936	27488937	+	9
chr1	27506695	27506696	+	10
chr1	27508610	27508611	+	5
chr1	27538794	27538795	+	5
chr1	27539057	27539058	+	12
chr1	27559110	27559111	+	7
chr1	27560634	27560635	+	13
chr1	27598239	27598240	+	39
chr1	27608612	27608613	+	11
chr1	27616987	27616988	+	8
chr1	27633651	27633652	+	7
chr1	27640431	27640432	+	9
chr1	27643707	27643708	+	10
chr1	27651173	27651174	+	5
chr1	27664349	27664350	+	11
chr1	27697618	27697619	+	13
chr1	27705334	27705335	+	11
chr1	27746346	27746347	+	8
chr1	27750511	27750512	+	5
chr1	27810677	27810678	+	30
chr1	27823295	27823296	+	348
chr1	27871059	27871060	+	5
chr1	27872815	27872816	+	27
chr1	27891718	27891719	+	5
chr1	27898259	27898260	+	8
chr1	27901243	27901244	+	25
chr1	27909505	27909506	+	17
chr1	27917140	27917141	+	7
chr1	27917529	27917530	+	6
chr1	27925650	27925651	+	62
chr1	27959573	27959574	+	17
chr1	27977716	27977717	+	27
chr1	28009440	28009441	+	19
chr1	28013326	28013327	+	9
chr1	28119894	28119895	+	18
chr1	28172407	28172408	+	5
chr1	28251500	28251501	+	5
chr1	28256462	28256463	+	26
chr1	28264325	28264326	+	26
chr1	28280845	28280846	+	19
chr1	28313664	28313665	+	12
chr1	28326554	28326555	+	5
chr1	28335072	28335073	+	5
chr1	28346380	28346381	+	82
chr1	28352545	28352546	+	7
chr1	28392354	28392355	+	9
chr1	28398490	28398491	+	7
chr1	28403072	28403073	+	23
chr1	28421679	28421680	+	5
chr1	28473971	28473972	+	11
chr1	28479825	28479826	+	23
chr1	28481043	28481044	+	6
chr1	28507175	28507176	+	9
chr1	28559624	28559625	+	20
chr1	28599905	28599906	+	5
chr1	28610466	28610467	+	5
chr1	28633578	28633579	+	19
chr1	28645305	28645306	+	10
chr1	28650141	28650142	+	14
chr1	28694203	28694204	+	14
chr1	28697188	28697189	+	8
chr1	28703538	28703539	+	20
chr1	28729809	28729810	+	7
chr1	28771990	28771991	+	10
chr1	28789845	28789846	+	6
chr1	28820222	28820223	+	9
chr1	28849649	28849650	+	27
chr1	28851636	28851637	+	17
chr1	28853042	28853043	+	9
chr1	28872078	28872079	+	5
chr1	28885478	28885479	+	11
chr1	28893319	28893320	+	9
chr1	28911234	28911235	+	10
chr1	28911369	28911370	+	6
chr1	28918458	28918459	+	6
chr1	28936568	28936569	+	8
chr1	28941317	28941318	+	14
chr1	28953186	28953187	+	13
chr1	28962505	28962506	+	47
chr1	28980156	28980157	+	21
chr1	28994912	28994913	+	26
chr1	29017256	29017257	+	38
chr1	29021402	29021403	+	15
chr1	29023234	29023235	+	12
chr1	29047212	29047213	+	26
chr1	29056356	29056357	+	6
chr1	29086207	29086208	+	16
chr1	29123654	29123655	+	31
chr1	29123669	29123670	+	31
chr1	29138642	29138643	+	20
chr1	29194641	29194642	+	29
chr1	29241085	29241086	+	38
chr1	29253367	29253368	+	11
chr1	29437979	29437980	+	12
chr1	29457776	29457777	+	6
chr1	29487347	29487348	+	9
chr1	29490341	29490342	+	18
chr1	29758589	29758590	+	20
chr1	29760739	29760740	+	6
chr1	29769765	29769766	+	25
chr1	29812565	29812566	+	15
chr1	29820832	29820833	+	12
chr1	29838540	29838541	+	11
chr1	29846898	29846899	+	5
chr1	29911615	29911616	+	17
chr1	29958530	29958531	+	21
chr1	29977498	29977499	+	11
chr1	29982037	29982038	+	27
chr1	30000984	30000985	+	33
chr1	30001067	30001068	+	5
chr1	30003324	30003325	+	6
chr1	30022723	30022724	+	8
chr1	30025477	30025478	+	7
chr1	30030785	30030786	+	5
chr1	30040141	30040142	+	12
chr1	30060047	30060048	+	10
chr1	30100014	30100015	+	16
chr1	30100187	30100188	+	7
chr1	30137925	30137926	+	8
chr1	30175811	30175812	+	12
chr1	30190671	30190672	+	5
chr1	30195550	30195551	+	13
chr1	30200083	30200084	+	134
chr1	30249700	30249701	+	33
chr1	30278573	30278574	+	5
chr1	30280832	30280833	+	6
chr1	30280935	30280936	+	7
chr1	30310916	30310917	+	5
chr1	30349663	30349664	+	7
chr1	30372349	30372350	+	14
chr1	30377382	30377383	+	7
chr1	30389478	30389479	+	22
chr1	30396976	30396977	+	16
chr1	30397270	30397271	+	7
chr1	30401782	30401783	+	11
chr1	30407765	30407766	+	6
chr1	30433588	30433589	+	5
chr1	30433596	30433597	+	6
chr1	30471651	30471652	+	12
chr1	30474227	30474228	+	30
chr1	30483124	30483125	+	6
chr1	30483189	30483190	+	9
chr1	30501447	30501448	+	7
chr1	30539807	30539808	+	56
chr1	30583675	30583676	+	42
chr1	30584766	30584767	+	12
chr1	30601810	30601811	+	6
chr1	30615329	30615330	+	8
chr1	30621079	30621080	+	6
chr1	30647931	30647932	+	18
chr1	30656758	30656759	+	16
chr1	30672052	30672053	+	5
chr1	30700672	30700673	+	15
chr1	30733675	30733676	+	7
chr1	30737352	30737353	+	74
chr1	30749384	30749385	+	24
chr1	30750454	30750455	+	10
chr1	30757977	30757978	+	6
chr1	30774464	30774465	+	5
chr1	30775659	30775660	+	11
chr1	30778020	30778021	+	5
chr1	30785194	30785195	+	13
chr1	30800403	30800404	+	16
chr1	30810596	30810597	+	15
chr1	30815331	30815332	+	6
chr1	30829863	30829864	+	16
chr1	30833300	30833301	+	8
chr1	30834508	30834509	+	60
chr1	30852728	30852729	+	7
chr1	30864061	30864062	+	7
chr1	30868832	30868833	+	7
chr1	30879063	30879064	+	9
chr1	30892214	30892215	+	11
chr1	30903822	30903823	+	92
chr1	30936041	30936042	+	19
chr1	30968878	30968879	+	24
chr1	31005780	31005781	+	15
chr1	31009943	31009944	+	7
chr1	31014820	31014821	+	6
chr1	31019495	31019496	+	18
chr1	31031120	31031121	+	17
chr1	31039376	31039377	+	8
chr1	31056879	31056880	+	11
chr1	31061084	31061085	+	18
chr1	31071303	31071304	+	5
chr1	31078155	31078156	+	6
chr1	31098391	31098392	+	6
chr1	31101457	31101458	+	8
chr1	31102900	31102901	+	6
chr1	31124751	31124752	+	27
chr1	31134879	31134880	+	96
chr1	31138070	31138071	+	21
chr1	31154762	31154763	+	15
chr1	31160991	31160992	+	7
chr1	31169994	31169995	+	13
chr1	31170332	31170333	+	15
chr1	31183012	31183013	+	11
chr1	31185319	31185320	+	8
chr1	31189882	31189883	+	9
chr1	31190841	31190842	+	14
chr1	31193803	31193804	+	15
chr1	31196567	31196568	+	12
chr1	31199577	31199578	+	5
chr1	31210391	31210392	+	11
chr1	31211112	31211113	+	7
chr1	31223153	31223154	+	17
chr1	31230817	31230818	+	11
chr1	31233383	31233384	+	14
chr1	31235749	31235750	+	8
chr1	31241984	31241985	+	8
chr1	31249010	31249011	+	17
chr1	31267899	31267900	+	13
chr1	31283663	31283664	+	10
chr1	31319469	31319470	+	9
chr1	31334188	31334189	+	11
chr1	31343208	31343209	+	26
chr1	31343838	31343839	+	14
chr1	31355824	31355825	+	11
chr1	31375501	31375502	+	12
chr1	31380451	31380452	+	15
chr1	31383166	31383167	+	22
chr1	31397074	31397075	+	141
chr1	31400316	31400317	+	7
chr1	31436057	31436058	+	11
chr1	31436177	31436178	+	5
chr1	31443005	31443006	+	12
chr1	31455749	31455750	+	7
chr1	31461209	31461210	+	17
chr1	31465151	31465152	+	11
chr1	31467043	31467044	+	5
chr1	31488192	31488193	+	8
chr1	31519411	31519412	+	12
chr1	31520059	31520060	+	17
chr1	31558088	31558089	+	8
chr1	31560295	31560296	+	10
chr1	31606104	31606105	+	36
chr1	31612114	31612115	+	20
chr1	31625826	31625827	+	28
chr1	31634633	31634634	+	17
chr1	31676706	31676707	+	5
chr1	31678719	31678720	+	5
chr1	31681583	31681584	+	8
chr1	31695403	31695404	+	15
chr1	31707256	31707257	+	16
chr1	31710240	31710241	+	7
chr1	31718921	31718922	+	10
chr1	31737438	31737439	+	23
chr1	31749209	31749210	+	11
chr1	31755368	31755369	+	56
chr1	31765262	31765263	+	18
chr1	31766155	31766156	+	12
chr1	31766157	31766158	+	8
chr1	31769736	31769737	+	12
chr1	31772267	31772268	+	7
chr1	31785267	31785268	+	6
chr1	31785587	31785588	+	8
chr1	31801275	31801276	+	5
chr1	31809506	31809507	+	9
chr1	31819167	31819168	+	5
chr1	31828307	31828308	+	61
chr1	31843461	31843462	+	25
chr1	31850977	31850978	+	17
chr1	31854489	31854490	+	8
chr1	31857042	31857043	+	9
chr1	31866345	31866346	+	12
chr1	31881291	31881292	+	6
chr1	31934404	31934405	+	6
chr1	31949042	31949043	+	10
chr1	31959426	31959427	+	5
chr1	31984171	31984172	+	8
chr1	31986337	31986338	+	11
chr1	32004633	32004634	+	23
chr1	32006444	32006445	+	6
chr1	32022166	32022167	+	17
chr1	32043095	32043096	+	11
chr1	32043151	32043152	+	15
chr1	32050969	32050970	+	52
chr1	32091756	32091757	+	11
chr1	32117815	32117816	+	130
chr1	32122612	32122613	+	90
chr1	32124942	32124943	+	7
chr1	32126547	32126548	+	6
chr1	32131833	32131834	+	22
chr1	32148390	32148391	+	25
chr1	32157667	32157668	+	11
chr1	32157671	32157672	+	7
chr1	32173022	32173023	+	71
chr1	32180873	32180874	+	9
chr1	32249907	32249908	+	6
chr1	32257846	32257847	+	9
chr1	32260206	32260207	+	45
chr1	32289506	32289507	+	8
chr1	32289510	32289511	+	23
chr1	32309447	32309448	+	23
chr1	32332732	32332733	+	13
chr1	32343408	32343409	+	8
chr1	32345274	32345275	+	8
chr1	32363648	32363649	+	10
chr1	32383967	32383968	+	18
chr1	32391597	32391598	+	82
chr1	32412591	32412592	+	37
chr1	32416954	32416955	+	7
chr1	32417208	32417209	+	9
chr1	32481741	32481742	+	6
chr1	32488493	32488494	+	17
chr1	32488975	32488976	+	12
chr1	32508305	32508306	+	7
chr1	32517189	32517190	+	23
chr1	32518264	32518265	+	6
chr1	32518991	32518992	+	7
chr1	32522869	32522870	+	88
chr1	32524581	32524582	+	6
chr1	32525619	32525620	+	5
chr1	32528415	32528416	+	5
chr1	32544299	32544300	+	6
chr1	32560563	32560564	+	21
chr1	32563801	32563802	+	20
chr1	32579199	32579200	+	18
chr1	32591177	32591178	+	6
chr1	32593313	32593314	+	8
chr1	32593365	32593366	+	13
chr1	32594051	32594052	+	20
chr1	32594293	32594294	+	8
chr1	32604207	32604208	+	5
chr1	32611861	32611862	+	7
chr1	32614282	32614283	+	43
chr1	32615787	32615788	+	7
chr1	32621092	32621093	+	12
chr1	32627236	32627237	+	12
chr1	32644180	32644181	+	12
chr1	32644556	32644557	+	8
chr1	32656907	32656908	+	9
chr1	32683325	32683326	+	6
chr1	32696329	32696330	+	57
chr1	32752159	32752160	+	9
chr1	32765144	32765145	+	5
chr1	32776289	32776290	+	12
chr1	32784172	32784173	+	19
chr1	32784352	32784353	+	9
chr1	32796302	32796303	+	42
chr1	32816633	32816634	+	11
chr1	32821335	32821336	+	12
chr1	32839550	32839551	+	5
chr1	32847483	32847484	+	22
chr1	32852449	32852450	+	22
chr1	32872973	32872974	+	31
chr1	32876941	32876942	+	6
chr1	32890471	32890472	+	6
chr1	32891409	32891410	+	26
chr1	32924902	32924903	+	8
chr1	32924947	32924948	+	5
chr1	32935836	32935837	+	5
chr1	32952340	32952341	+	10
chr1	32955676	32955677	+	8
chr1	32958417	32958418	+	189
chr1	32961729	32961730	+	7
chr1	32963339	32963340	+	20
chr1	32989445	32989446	+	14
chr1	32995685	32995686	+	7
chr1	33004379	33004380	+	5
chr1	33006852	33006853	+	22
chr1	33045704	33045705	+	5
chr1	33050907	33050908	+	23
chr1	33054561	33054562	+	7
chr1	33064804	33064805	+	16
chr1	33076818	33076819	+	8
chr1	33107118	33107119	+	10
chr1	33110580	33110581	+	6
chr1	33112272	33112273	+	8
chr1	33126586	33126587	+	10
chr1	33132004	33132005	+	17
chr1	33141326	33141327	+	18
chr1	33153837	33153838	+	9
chr1	33155600	33155601	+	15
chr1	33166864	33166865	+	44
chr1	33194753	33194754	+	5
chr1	33226714	33226715	+	5
chr1	33240338	33240339	+	8
chr1	33300246	33300247	+	9
chr1	33300943	33300944	+	7
chr1	33303339	33303340	+	129
chr1	33309072	33309073	+	7
chr1	33324711	33324712	+	5
chr1	33344365	33344366	+	11
chr1	33346650	33346651	+	5
chr1	33389143	33389144	+	10
chr1	33393872	33393873	+	15
chr1	33404163	33404164	+	20
chr1	33408414	33408415	+	9
chr1	33418030	33418031	+	21
chr1	33427932	33427933	+	15
chr1	33450430	33450431	+	5
chr1	33454206	33454207	+	16
chr1	33485148	33485149	+	5
chr1	33495758	33495759	+	46
chr1	33515092	33515093	+	24
chr1	33522816	33522817	+	9
chr1	33542172	33542173	+	7
chr1	33546260	33546261	+	36
chr1	33563614	33563615	+	13
chr1	33578673	33578674	+	16
chr1	33619198	33619199	+	8
chr1	33622163	33622164	+	5
chr1	33643590	33643591	+	39
chr1	33655613	33655614	+	5
chr1	33680826	33680827	+	8
chr1	33682094	33682095	+	38
chr1	33687647	33687648	+	11
chr1	33721632	33721633	+	7
chr1	33791779	33791780	+	23
chr1	33800964	33800965	+	20
chr1	33805328	33805329	+	5
chr1	33923607	33923608	+	9
chr1	33953954	33953955	+	10
chr1	33994827	33994828	+	82
chr1	34018175	34018176	+	28
chr1	34080955	34080956	+	7
chr1	34083626	34083627	+	5
chr1	34084251	34084252	+	8
chr1	34110926	34110927	+	6
chr1	34139403	34139404	+	13
chr1	34169897	34169898	+	9
chr1	34217663	34217664	+	9
chr1	34221923	34221924	+	15
chr1	34245085	34245086	+	5
chr1	34311576	34311577	+	5
chr1	34354615	34354616	+	10
chr1	34373808	34373809	+	15
chr1	34555942	34555943	+	14
chr1	34625867	34625868	+	7
chr1	34642958	34642959	+	13
chr1	34653918	34653919	+	34
chr1	34657133	34657134	+	7
chr1	34659733	34659734	+	92
chr1	34671571	34671572	+	6
chr1	34682395	34682396	+	216
chr1	34696745	34696746	+	5
chr1	34703355	34703356	+	10
chr1	34709646	34709647	+	9
chr1	34711960	34711961	+	7
chr1	34731933	34731934	+	11
chr1	34739782	34739783	+	15
chr1	34747243	34747244	+	7
chr1	34750929	34750930	+	5
chr1	34774035	34774036	+	19
chr1	34785282	34785283	+	24
chr1	34796936	34796937	+	5
chr1	34798321	34798322	+	8
chr1	34803959	34803960	+	21
chr1	34804752	34804753	+	6
chr1	34806587	34806588	+	5
chr1	34813585	34813586	+	8
chr1	34824741	34824742	+	20
chr1	34852716	34852717	+	50
chr1	34859418	34859419	+	6
chr1	34864502	34864503	+	6
chr1	34914072	34914073	+	16
chr1	34934433	34934434	+	8
chr1	34948488	34948489	+	19
chr1	34957165	34957166	+	6
chr1	34975311	34975312	+	17
chr1	35004764	35004765	+	5
chr1	35005326	35005327	+	19
chr1	35031340	35031341	+	99
chr1	35035644	35035645	+	11
chr1	35043678	35043679	+	6
chr1	35050044	35050045	+	8
chr1	35066803	35066804	+	10
chr1	35077671	35077672	+	7
chr1	35101015	35101016	+	5
chr1	35107208	35107209	+	6
chr1	35122875	35122876	+	5
chr1	35123541	35123542	+	6
chr1	35123611	35123612	+	7
chr1	35143023	35143024	+	8
chr1	35143063	35143064	+	7
chr1	35144621	35144622	+	6
chr1	35152338	35152339	+	6
chr1	35175477	35175478	+	6
chr1	35183620	35183621	+	7
chr1	35183741	35183742	+	159
chr1	35188964	35188965	+	5
chr1	35190735	35190736	+	25
chr1	35195212	35195213	+	7
chr1	35202640	35202641	+	40
chr1	35206354	35206355	+	193
chr1	35216401	35216402	+	42
chr1	35241531	35241532	+	13
chr1	35250873	35250874	+	35
chr1	35255221	35255222	+	5
chr1	35280421	35280422	+	17
chr1	35289716	35289717	+	10
chr1	35321352	35321353	+	32
chr1	35321831	35321832	+	7
chr1	35335788	35335789	+	7
chr1	35353844	35353845	+	12
chr1	35371930	35371931	+	5
chr1	35384096	35384097	+	12
chr1	35405617	35405618	+	17
chr1	35406734	35406735	+	78
chr1	35475440	35475441	+	19
chr1	35477623	35477624	+	13
chr1	35486336	35486337	+	27
chr1	35492272	35492273	+	12
chr1	35507628	35507629	+	40
chr1	35518809	35518810	+	10
chr1	35553809	35553810	+	6
chr1	35600720	35600721	+	28
chr1	35620139	35620140	+	49
chr1	35627304	35627305	+	7
chr1	35642205	35642206	+	20
chr1	35659608	35659609	+	18
chr1	35675216	35675217	+	7
chr1	35680752	35680753	+	5
chr1	35691109	35691110	+	43
chr1	35699042	35699043	+	8
chr1	35705331	35705332	+	19
chr1	35709662	35709663	+	9
chr1	35742007	35742008	+	5
chr1	35744592	35744593	+	150
chr1	35746306	35746307	+	25
chr1	35750863	35750864	+	29
chr1	35771318	35771319	+	7
chr1	35772444	35772445	+	49
chr1	35773320	35773321	+	49
chr1	35778484	35778485	+	5
chr1	35779071	35779072	+	5
chr1	35782488	35782489	+	164
chr1	35805852	35805853	+	13
chr1	35815546	35815547	+	10
chr1	35833191	35833192	+	16
chr1	35849771	35849772	+	12
chr1	35872677	35872678	+	6
chr1	35882958	35882959	+	12
chr1	35883305	35883306	+	5
chr1	35887980	35887981	+	8
chr1	35919117	35919118	+	9
chr1	35919479	35919480	+	10
chr1	35924992	35924993	+	20
chr1	35937214	35937215	+	5
chr1	35943022	35943023	+	11
chr1	35965528	35965529	+	18
chr1	35989558	35989559	+	5
chr1	35997497	35997498	+	7
chr1	36026158	36026159	+	5
chr1	36026574	36026575	+	8
chr1	36060163	36060164	+	8
chr1	36083879	36083880	+	9
chr1	36084023	36084024	+	6
chr1	36107418	36107419	+	13
chr1	36117995	36117996	+	15
chr1	36142895	36142896	+	32
chr1	36157109	36157110	+	55
chr1	36192551	36192552	+	11
chr1	36226380	36226381	+	5
chr1	36230911	36230912	+	25
chr1	36231159	36231160	+	13
chr1	36285345	36285346	+	7
chr1	36285925	36285926	+	19
chr1	36288732	36288733	+	36
chr1	36306848	36306849	+	12
chr1	36312807	36312808	+	5
chr1	36328201	36328202	+	7
chr1	36355601	36355602	+	20
chr1	36358316	36358317	+	5
chr1	36365461	36365462	+	14
chr1	36367488	36367489	+	5
chr1	36370420	36370421	+	5
chr1	36376695	36376696	+	7
chr1	36380649	36380650	+	5
chr1	36383361	36383362	+	17
chr1	36387238	36387239	+	6
chr1	36402195	36402196	+	113
chr1	36409105	36409106	+	6
chr1	36434629	36434630	+	12
chr1	36463707	36463708	+	28
chr1	36539380	36539381	+	5
chr1	36539880	36539881	+	11
chr1	36542263	36542264	+	244
chr1	36608013	36608014	+	7
chr1	36632115	36632116	+	11
chr1	36722394	36722395	+	102
chr1	36759186	36759187	+	9
chr1	36788453	36788454	+	13
chr1	36828641	36828642	+	5
chr1	36907608	36907609	+	9
chr1	36914444	36914445	+	12
chr1	36919847	36919848	+	19
chr1	36922070	36922071	+	18
chr1	36924379	36924380	+	23
chr1	36934775	36934776	+	8
chr1	36961474	36961475	+	26
chr1	36978922	36978923	+	11
chr1	37015550	37015551	+	13
chr1	37066286	37066287	+	7
chr1	37071523	37071524	+	8
chr1	37092386	37092387	+	6
chr1	37102088	37102089	+	8
chr1	37155792	37155793	+	9
chr1	37191939	37191940	+	19
chr1	37238931	37238932	+	6
chr1	37240172	37240173	+	16
chr1	37240401	37240402	+	5
chr1	37308671	37308672	+	13
chr1	37337499	37337500	+	16
chr1	37341954	37341955	+	5
chr1	37354575	37354576	+	5
chr1	37355320	37355321	+	7
chr1	37361350	37361351	+	22
chr1	37392466	37392467	+	12
chr1	37437739	37437740	+	13
chr1	37441475	37441476	+	9
chr1	37453935	37453936	+	9
chr1	37513251	37513252	+	8
chr1	37536364	37536365	+	25
chr1	37560715	37560716	+	6
chr1	37567114	37567115	+	8
chr1	37574380	37574381	+	14
chr1	37574553	37574554	+	12
chr1	37580248	37580249	+	14
chr1	37602794	37602795	+	21
chr1	37649650	37649651	+	13
chr1	37650387	37650388	+	5
chr1	37662311	37662312	+	16
chr1	37701133	37701134	+	26
chr1	37765237	37765238	+	6
chr1	37775861	37775862	+	77
chr1	37775979	37775980	+	10
chr1	37776712	37776713	+	36
chr1	37787005	37787006	+	149
chr1	37799763	37799764	+	5
chr1	37807577	37807578	+	18
chr1	37811797	37811798	+	84
chr1	37828041	37828042	+	151
chr1	37835584	37835585	+	6
chr1	37851207	37851208	+	9
chr1	37851843	37851844	+	5
chr1	37863085	37863086	+	48
chr1	37873585	37873586	+	8
chr1	37884491	37884492	+	25
chr1	37903094	37903095	+	57
chr1	37907108	37907109	+	151
chr1	37910143	37910144	+	10
chr1	37918360	37918361	+	131
chr1	37969195	37969196	+	6
chr1	37985397	37985398	+	5
chr1	38000258	38000259	+	6
chr1	38007415	38007416	+	26
chr1	38026759	38026760	+	19
chr1	38044107	38044108	+	7
chr1	38049407	38049408	+	10
chr1	38089480	38089481	+	6
chr1	38092778	38092779	+	11
chr1	38105016	38105017	+	15
chr1	38126062	38126063	+	6
chr1	38191026	38191027	+	16
chr1	38193197	38193198	+	6
chr1	38194261	38194262	+	6
chr1	38274917	38274918	+	10
chr1	38282554	38282555	+	13
chr1	38320842	38320843	+	17
chr1	38357826	38357827	+	5
chr1	38366104	38366105	+	7
chr1	38377865	38377866	+	9
chr1	38391230	38391231	+	5
chr1	38395261	38395262	+	25
chr1	38399373	38399374	+	16
chr1	38427188	38427189	+	5
chr1	38469301	38469302	+	10
chr1	38533539	38533540	+	54
chr1	38542824	38542825	+	7
chr1	38556739	38556740	+	15
chr1	38585456	38585457	+	5
chr1	38652312	38652313	+	8
chr1	38656465	38656466	+	9
chr1	38671119	38671120	+	7
chr1	38678070	38678071	+	7
chr1	38719708	38719709	+	87
chr1	38742067	38742068	+	7
chr1	38746574	38746575	+	5
chr1	38761328	38761329	+	10
chr1	38774051	38774052	+	8
chr1	38774241	38774242	+	5
chr1	38781184	38781185	+	9
chr1	38835164	38835165	+	8
chr1	38889157	38889158	+	26
chr1	38895818	38895819	+	6
chr1	38900003	38900004	+	5
chr1	38925580	38925581	+	17
chr1	38933318	38933319	+	11
chr1	38974524	38974525	+	51
chr1	38977520	38977521	+	15
chr1	38984842	38984843	+	5
chr1	38999023	38999024	+	12
chr1	39026606	39026607	+	81
chr1	39038941	39038942	+	7
chr1	39042973	39042974	+	6
chr1	39045857	39045858	+	10
chr1	39050637	39050638	+	5
chr1	39051490	39051491	+	7
chr1	39053153	39053154	+	18
chr1	39067007	39067008	+	21
chr1	39070617	39070618	+	14
chr1	39079434	39079435	+	8
chr1	39088292	39088293	+	6
chr1	39103767	39103768	+	55
chr1	39107501	39107502	+	16
chr1	39108387	39108388	+	14
chr1	39123382	39123383	+	8
chr1	39129878	39129879	+	6
chr1	39130991	39130992	+	19
chr1	39133392	39133393	+	10
chr1	39143345	39143346	+	15
chr1	39147592	39147593	+	100
chr1	39171995	39171996	+	6
chr1	39201097	39201098	+	10
chr1	39221584	39221585	+	7
chr1	39223313	39223314	+	20
chr1	39234120	39234121	+	31
chr1	39234138	39234139	+	13
chr1	39236302	39236303	+	5
chr1	39237631	39237632	+	11
chr1	39246289	39246290	+	13
chr1	39252895	39252896	+	5
chr1	39256151	39256152	+	13
chr1	39270808	39270809	+	15
chr1	39275179	39275180	+	6
chr1	39297306	39297307	+	18
chr1	39311581	39311582	+	9
chr1	39312491	39312492	+	7
chr1	39313995	39313996	+	36
chr1	39355186	39355187	+	24
chr1	39398119	39398120	+	8
chr1	39497329	39497330	+	7
chr1	39506120	39506121	+	9
chr1	39511869	39511870	+	22
chr1	39565906	39565907	+	5
chr1	39566888	39566889	+	10
chr1	39583533	39583534	+	24
chr1	39595376	39595377	+	11
chr1	39595465	39595466	+	9
chr1	39611346	39611347	+	213
chr1	39641893	39641894	+	11
chr1	39675023	39675024	+	12
chr1	39703191	39703192	+	6
chr1	39706679	39706680	+	10
chr1	39707777	39707778	+	8
chr1	39713073	39713074	+	6
chr1	39725225	39725226	+	15
chr1	39732202	39732203	+	8
chr1	39743043	39743044	+	7
chr1	39759762	39759763	+	84
chr1	39785584	39785585	+	9
chr1	39797597	39797598	+	17
chr1	39805126	39805127	+	318
chr1	39805789	39805790	+	66
chr1	39814181	39814182	+	10
chr1	39831892	39831893	+	30
chr1	39853597	39853598	+	15
chr1	39857446	39857447	+	12
chr1	39879871	39879872	+	9
chr1	39883601	39883602	+	7
chr1	39892532	39892533	+	9
chr1	39892732	39892733	+	11
chr1	39927430	39927431	+	11
chr1	39959838	39959839	+	40
chr1	39964540	39964541	+	5
chr1	39970138	39970139	+	15
chr1	39974550	39974551	+	6
chr1	39977170	39977171	+	337
chr1	39985367	39985368	+	10
chr1	39985472	39985473	+	7
chr1	39992744	39992745	+	6
chr1	40002520	40002521	+	10
chr1	40006441	40006442	+	13
chr1	40010407	40010408	+	9
chr1	40033828	40033829	+	8
chr1	40045929	40045930	+	13
chr1	40054270	40054271	+	5
chr1	40078779	40078780	+	38
chr1	40084896	40084897	+	5
chr1	40111405	40111406	+	13
chr1	40112227	40112228	+	6
chr1	40120130	40120131	+	14
chr1	40120699	40120700	+	73
chr1	40141342	40141343	+	25
chr1	40146139	40146140	+	7
chr1	40152459	40152460	+	6
chr1	40167465	40167466	+	8
chr1	40178396	40178397	+	114
chr1	40197123	40197124	+	5
chr1	40203910	40203911	+	13
chr1	40218464	40218465	+	28
chr1	40223817	40223818	+	8
chr1	40225473	40225474	+	54
chr1	40228425	40228426	+	7
chr1	40255796	40255797	+	10
chr1	40270333	40270334	+	6
chr1	40302175	40302176	+	9
chr1	40329556	40329557	+	6
chr1	40330744	40330745	+	6
chr1	40342859	40342860	+	25
chr1	40350737	40350738	+	6
chr1	40350745	40350746	+	10
chr1	40352193	40352194	+	17
chr1	40389581	40389582	+	11
chr1	40396321	40396322	+	8
chr1	40400795	40400796	+	14
chr1	40401399	40401400	+	14
chr1	40436826	40436827	+	11
chr1	40439657	40439658	+	9
chr1	40440406	40440407	+	6
chr1	40451367	40451368	+	15
chr1	40470091	40470092	+	9
chr1	40482434	40482435	+	18
chr1	40490452	40490453	+	6
chr1	40495624	40495625	+	5
chr1	40515321	40515322	+	6
chr1	40536424	40536425	+	7
chr1	40553444	40553445	+	18
chr1	40579619	40579620	+	7
chr1	40580253	40580254	+	10
chr1	40586833	40586834	+	14
chr1	40609502	40609503	+	7
chr1	40667594	40667595	+	16
chr1	40727193	40727194	+	25
chr1	40745823	40745824	+	9
chr1	40758034	40758035	+	20
chr1	40768483	40768484	+	5
chr1	40771809	40771810	+	34
chr1	40793372	40793373	+	27
chr1	40806348	40806349	+	11
chr1	40807727	40807728	+	5
chr1	40844855	40844856	+	7
chr1	40854516	40854517	+	76
chr1	40858816	40858817	+	8
chr1	40872868	40872869	+	205
chr1	40901207	40901208	+	9
chr1	40910673	40910674	+	26
chr1	40913281	40913282	+	8
chr1	40939654	40939655	+	9
chr1	40941797	40941798	+	6
chr1	40957331	40957332	+	35
chr1	40964408	40964409	+	5
chr1	40965858	40965859	+	28
chr1	40965996	40965997	+	181
chr1	40983645	40983646	+	37
chr1	40992678	40992679	+	6
chr1	41004577	41004578	+	10
chr1	41008062	41008063	+	6
chr1	41010552	41010553	+	46
chr1	41010931	41010932	+	10
chr1	41022262	41022263	+	5
chr1	41022321	41022322	+	12
chr1	41034738	41034739	+	7
chr1	41042181	41042182	+	8
chr1	41044892	41044893	+	12
chr1	41055206	41055207	+	11
chr1	41064072	41064073	+	7
chr1	41067574	41067575	+	7
chr1	41069598	41069599	+	25
chr1	41091511	41091512	+	7
chr1	41095214	41095215	+	8
chr1	41099256	41099257	+	22
chr1	41107942	41107943	+	16
chr1	41130375	41130376	+	7
chr1	41131163	41131164	+	8
chr1	41139347	41139348	+	119
chr1	41142992	41142993	+	7
chr1	41149922	41149923	+	16
chr1	41157787	41157788	+	5
chr1	41161379	41161380	+	8
chr1	41171696	41171697	+	8
chr1	41184678	41184679	+	9
chr1	41194420	41194421	+	10
chr1	41246971	41246972	+	6
chr1	41278534	41278535	+	5
chr1	41279063	41279064	+	5
chr1	41282319	41282320	+	8
chr1	41295404	41295405	+	14
chr1	41295916	41295917	+	7
chr1	41295948	41295949	+	15
chr1	41333220	41333221	+	163
chr1	41334733	41334734	+	9
chr1	41335837	41335838	+	7
chr1	41339529	41339530	+	24
chr1	41346362	41346363	+	11
chr1	41359488	41359489	+	160
chr1	41390327	41390328	+	6
chr1	41441804	41441805	+	33
chr1	41464119	41464120	+	5
chr1	41477740	41477741	+	19
chr1	41501049	41501050	+	7
chr1	41540455	41540456	+	25
chr1	41557291	41557292	+	6
chr1	41583099	41583100	+	18
chr1	41596130	41596131	+	7
chr1	41632138	41632139	+	5
chr1	41634226	41634227	+	45
chr1	41635649	41635650	+	9
chr1	41648172	41648173	+	18
chr1	41664503	41664504	+	5
chr1	41671606	41671607	+	8
chr1	41675308	41675309	+	33
chr1	41699708	41699709	+	15
chr1	41708176	41708177	+	201
chr1	41733679	41733680	+	11
chr1	41738371	41738372	+	11
chr1	41751672	41751673	+	11
chr1	41751712	41751713	+	8
chr1	41759214	41759215	+	54
chr1	41764262	41764263	+	9
chr1	41778012	41778013	+	5
chr1	41802624	41802625	+	11
chr1	41831777	41831778	+	9
chr1	41842789	41842790	+	13
chr1	41848493	41848494	+	8
chr1	41849208	41849209	+	5
[truncated: 303,370 more rows]
