# Supplementary material for: Sleeping Beauty Transposon Insertions into Nucleolar DNA by an Engineered Transposase Localized in the Nucleolus
Source: Int J Mol Sci. 2023 Oct 7;24(19):14978. doi: 10.3390/ijms241914978 (PMC10573994; doi:10.3390/ijms241914978)
Supplement: Supplementary file 1 [file ijms-24-14978-s001.zip › B23SV_Uniq_minSup5Ins.txt]

chr1	253028	253029	+	7
chr1	737204	737205	+	16
chr1	772924	772925	+	17
chr1	824108	824109	+	65
chr1	845431	845432	+	18
chr1	1014907	1014908	+	37
chr1	1019556	1019557	+	7
chr1	1227480	1227481	+	14
chr1	1346345	1346346	+	5
chr1	1373520	1373521	+	377
chr1	1550256	1550257	+	16
chr1	1552943	1552944	+	5
chr1	1583969	1583970	+	6
chr1	1594951	1594952	+	7
chr1	1803460	1803461	+	29
chr1	1831867	1831868	+	50
chr1	1922176	1922177	+	32
chr1	2024273	2024274	+	48
chr1	2024717	2024718	+	8
chr1	2062995	2062996	+	6
chr1	2848821	2848822	+	12
chr1	2906391	2906392	+	31
chr1	2939514	2939515	+	36
chr1	2944759	2944760	+	5
chr1	2955688	2955689	+	12
chr1	2994188	2994189	+	27
chr1	3136406	3136407	+	8
chr1	3306773	3306774	+	34
chr1	3428258	3428259	+	10
chr1	3444144	3444145	+	17
chr1	3621581	3621582	+	53
chr1	3699409	3699410	+	11
chr1	3774528	3774529	+	19
chr1	4079791	4079792	+	15
chr1	4330177	4330178	+	7
chr1	4437097	4437098	+	49
chr1	4491538	4491539	+	8
chr1	4496053	4496054	+	35
chr1	4618689	4618690	+	264
chr1	4755393	4755394	+	17
chr1	4837987	4837988	+	7
chr1	4972848	4972849	+	35
chr1	5056186	5056187	+	5
chr1	5073862	5073863	+	63
chr1	5091721	5091722	+	14
chr1	5111005	5111006	+	11
chr1	5115293	5115294	+	69
chr1	5176396	5176397	+	5
chr1	5263023	5263024	+	7
chr1	5288190	5288191	+	9
chr1	5576595	5576596	+	170
chr1	5627262	5627263	+	14
chr1	5763458	5763459	+	56
chr1	6042539	6042540	+	6
chr1	6042541	6042542	+	727
chr1	6042543	6042544	+	95
chr1	6063133	6063134	+	23
chr1	6089058	6089059	+	301
chr1	6155724	6155725	+	25
chr1	6199572	6199573	+	15
chr1	6234012	6234013	+	6
chr1	6237203	6237204	+	6
chr1	6308735	6308736	+	45
chr1	6384912	6384913	+	22
chr1	6400027	6400028	+	13
chr1	6433546	6433547	+	8
chr1	6461531	6461532	+	32
chr1	6512995	6512996	+	28
chr1	6564791	6564792	+	50
chr1	6609942	6609943	+	57
chr1	6623383	6623384	+	7
chr1	6642922	6642923	+	15
chr1	6680007	6680008	+	14
chr1	6792763	6792764	+	18
chr1	6798262	6798263	+	8
chr1	6799922	6799923	+	319
chr1	6899617	6899618	+	18
chr1	6930302	6930303	+	11
chr1	6931959	6931960	+	60
chr1	6940344	6940345	+	43
chr1	6959408	6959409	+	15
chr1	6978631	6978632	+	63
chr1	7126881	7126882	+	5
chr1	7230542	7230543	+	14
chr1	7316844	7316845	+	5
chr1	7413996	7413997	+	12
chr1	7415333	7415334	+	72
chr1	7432612	7432613	+	16
chr1	7432647	7432648	+	5
chr1	7525055	7525056	+	9
chr1	7563324	7563325	+	5
chr1	7580266	7580267	+	105
chr1	7592597	7592598	+	20
chr1	7620854	7620855	+	8
chr1	7794058	7794059	+	6
chr1	7798896	7798897	+	16
chr1	7832354	7832355	+	13
chr1	7927650	7927651	+	6
chr1	7992183	7992184	+	6
chr1	8064623	8064624	+	6
chr1	8162777	8162778	+	11
chr1	8238464	8238465	+	42
chr1	8240686	8240687	+	113
chr1	8300623	8300624	+	87
chr1	8331288	8331289	+	7
chr1	8371377	8371378	+	18
chr1	8375433	8375434	+	117
chr1	8391972	8391973	+	66
chr1	8610869	8610870	+	17
chr1	8694416	8694417	+	30
chr1	8751185	8751186	+	6
chr1	8768900	8768901	+	10
chr1	8787309	8787310	+	14
chr1	8883823	8883824	+	284
chr1	8987656	8987657	+	23
chr1	8989167	8989168	+	38
chr1	8989837	8989838	+	16
chr1	9059201	9059202	+	9
chr1	9081175	9081176	+	36
chr1	9085591	9085592	+	22
chr1	9126115	9126116	+	15
chr1	9213170	9213171	+	7
chr1	9221618	9221619	+	77
chr1	9303374	9303375	+	8
chr1	9481568	9481569	+	16
chr1	9634196	9634197	+	15
chr1	9780352	9780353	+	14
chr1	9784522	9784523	+	13
chr1	9824500	9824501	+	7
chr1	9846558	9846559	+	5
chr1	9853316	9853317	+	35
chr1	9928038	9928039	+	8
chr1	10013018	10013019	+	50
chr1	10037365	10037366	+	26
chr1	10093817	10093818	+	5
chr1	10096360	10096361	+	26
chr1	10170459	10170460	+	5
chr1	10180519	10180520	+	6
chr1	10244630	10244631	+	10
chr1	10351972	10351973	+	8
chr1	10545639	10545640	+	112
chr1	10590643	10590644	+	21
chr1	10823428	10823429	+	6
chr1	10842998	10842999	+	8
chr1	10848645	10848646	+	33
chr1	10878408	10878409	+	5
chr1	10879130	10879131	+	23
chr1	10891081	10891082	+	28
chr1	10945554	10945555	+	5
chr1	10969095	10969096	+	28
chr1	11093917	11093918	+	23
chr1	11143374	11143375	+	6
chr1	11170673	11170674	+	226
chr1	11287260	11287261	+	46
chr1	11361752	11361753	+	159
chr1	11375757	11375758	+	5
chr1	11398961	11398962	+	5
chr1	11413083	11413084	+	64
chr1	11434975	11434976	+	7
chr1	11510152	11510153	+	12
chr1	11523221	11523222	+	32
chr1	11580725	11580726	+	7
chr1	11588006	11588007	+	13
chr1	11637434	11637435	+	18
chr1	11638592	11638593	+	21
chr1	11644739	11644740	+	12
chr1	11792853	11792854	+	8
chr1	11838298	11838299	+	30
chr1	11876216	11876217	+	5
chr1	11876682	11876683	+	41
chr1	11888658	11888659	+	11
chr1	11964130	11964131	+	8
chr1	11967914	11967915	+	9
chr1	11970037	11970038	+	167
chr1	12025566	12025567	+	30
chr1	12046763	12046764	+	25
chr1	12393726	12393727	+	5
chr1	12451517	12451518	+	12
chr1	12507071	12507072	+	146
chr1	12773269	12773270	+	6
chr1	12891627	12891628	+	82
chr1	12998229	12998230	+	6
chr1	13083891	13083892	+	10
chr1	13113545	13113546	+	709
chr1	13151197	13151198	+	8
chr1	13168971	13168972	+	16
chr1	13184552	13184553	+	33
chr1	13218287	13218288	+	16
chr1	13428202	13428203	+	8
chr1	13564930	13564931	+	26
chr1	13697607	13697608	+	34
chr1	13743177	13743178	+	19
chr1	13767814	13767815	+	30
chr1	13977759	13977760	+	92
chr1	14122925	14122926	+	11
chr1	14346829	14346830	+	449
chr1	14407237	14407238	+	10
chr1	14409894	14409895	+	14
chr1	14413453	14413454	+	67
chr1	14519361	14519362	+	38
chr1	14685595	14685596	+	68
chr1	14689180	14689181	+	13
chr1	14697455	14697456	+	79
chr1	14821630	14821631	+	10
chr1	14825177	14825178	+	11
chr1	14909669	14909670	+	109
chr1	15066439	15066440	+	19
chr1	15103780	15103781	+	74
chr1	15107782	15107783	+	6
chr1	15122769	15122770	+	23
chr1	15123311	15123312	+	17
chr1	15166805	15166806	+	93
chr1	15253747	15253748	+	29
chr1	15279606	15279607	+	17
chr1	15304661	15304662	+	25
chr1	15694783	15694784	+	12
chr1	15697037	15697038	+	12
chr1	15747667	15747668	+	8
chr1	15910950	15910951	+	9
chr1	15949110	15949111	+	13
chr1	16402900	16402901	+	28
chr1	16437714	16437715	+	76
chr1	16717103	16717104	+	39
chr1	16719609	16719610	+	5
chr1	16752051	16752052	+	10
chr1	16838899	16838900	+	36
chr1	16839049	16839050	+	37
chr1	17487775	17487776	+	9
chr1	17553064	17553065	+	8
chr1	17624021	17624022	+	49
chr1	17767057	17767058	+	32
chr1	17791817	17791818	+	22
chr1	17841657	17841658	+	9
chr1	17938207	17938208	+	45
chr1	18041446	18041447	+	8
chr1	18126445	18126446	+	14
chr1	18440042	18440043	+	12
chr1	18440100	18440101	+	21
chr1	18547247	18547248	+	18
chr1	18556231	18556232	+	23
chr1	18610091	18610092	+	35
chr1	18622511	18622512	+	5
chr1	18652440	18652441	+	32
chr1	18783798	18783799	+	44
chr1	18800741	18800742	+	11
chr1	18813486	18813487	+	9
chr1	18845724	18845725	+	15
chr1	18848474	18848475	+	57
chr1	18879735	18879736	+	21
chr1	19015935	19015936	+	5
chr1	19028957	19028958	+	5
chr1	19057077	19057078	+	87
chr1	19143186	19143187	+	41
chr1	19166315	19166316	+	14
chr1	19198364	19198365	+	6
chr1	19389154	19389155	+	12
chr1	19429610	19429611	+	9
chr1	19471443	19471444	+	79
chr1	19559142	19559143	+	7
chr1	19640382	19640383	+	15
chr1	19677905	19677906	+	10
chr1	19743873	19743874	+	18
chr1	19753299	19753300	+	50
chr1	20000018	20000019	+	8
chr1	20126462	20126463	+	5
chr1	20171575	20171576	+	23
chr1	20199540	20199541	+	24
chr1	20418668	20418669	+	16
chr1	20480361	20480362	+	6
chr1	20516236	20516237	+	39
chr1	20548460	20548461	+	15
chr1	20610487	20610488	+	16
chr1	20629304	20629305	+	19
chr1	20668811	20668812	+	11
chr1	20717941	20717942	+	430
chr1	20759187	20759188	+	5
chr1	20782391	20782392	+	5
chr1	20785268	20785269	+	18
chr1	20889554	20889555	+	17
chr1	20893762	20893763	+	48
chr1	20906229	20906230	+	12
chr1	20907577	20907578	+	11
chr1	20958031	20958032	+	6
chr1	20998290	20998291	+	5
chr1	21026757	21026758	+	19
chr1	21030652	21030653	+	15
chr1	21235273	21235274	+	15
chr1	21353593	21353594	+	6
chr1	21402991	21402992	+	37
chr1	21533990	21533991	+	5
chr1	21721984	21721985	+	50
chr1	21812751	21812752	+	14
chr1	21812767	21812768	+	10
chr1	21869495	21869496	+	9
chr1	21872888	21872889	+	18
chr1	22195301	22195302	+	21
chr1	22282087	22282088	+	6
chr1	22325541	22325542	+	5
chr1	22471825	22471826	+	9
chr1	22559265	22559266	+	13
chr1	22629221	22629222	+	6
chr1	22648501	22648502	+	15
chr1	22657890	22657891	+	7
chr1	22670784	22670785	+	28
chr1	22834217	22834218	+	34
chr1	22849213	22849214	+	8
chr1	22872230	22872231	+	12
chr1	22883445	22883446	+	64
chr1	22941887	22941888	+	8
chr1	22996772	22996773	+	23
chr1	23049674	23049675	+	10
chr1	23056927	23056928	+	25
chr1	23097556	23097557	+	6
chr1	23114665	23114666	+	6
chr1	23227940	23227941	+	18
chr1	23336558	23336559	+	13
chr1	23337287	23337288	+	37
chr1	23478453	23478454	+	5
chr1	23499786	23499787	+	16
chr1	23551343	23551344	+	28
chr1	23585681	23585682	+	24
chr1	23733733	23733734	+	41
chr1	23782033	23782034	+	12
chr1	23855191	23855192	+	15
chr1	23880314	23880315	+	8
chr1	23916809	23916810	+	6
chr1	23981219	23981220	+	13
chr1	24020235	24020236	+	11
chr1	24068788	24068789	+	13
chr1	24124121	24124122	+	21
chr1	24164755	24164756	+	327
chr1	24217694	24217695	+	45
chr1	24360526	24360527	+	5
chr1	24397425	24397426	+	268
chr1	24426590	24426591	+	10
chr1	24428171	24428172	+	9
chr1	24448765	24448766	+	59
chr1	24571808	24571809	+	14
chr1	24588251	24588252	+	99
chr1	24597732	24597733	+	8
chr1	24623035	24623036	+	11
chr1	24640476	24640477	+	79
chr1	24662436	24662437	+	75
chr1	24688752	24688753	+	34
chr1	24727352	24727353	+	5
chr1	24750800	24750801	+	9
chr1	24775179	24775180	+	6
chr1	24781039	24781040	+	7
chr1	24816950	24816951	+	28
chr1	24859467	24859468	+	7
chr1	24960067	24960068	+	7
chr1	24981383	24981384	+	8
chr1	24981689	24981690	+	40
chr1	24984208	24984209	+	43
chr1	25024037	25024038	+	83
chr1	25091527	25091528	+	5
chr1	25102456	25102457	+	6
chr1	25107335	25107336	+	5
chr1	25169119	25169120	+	23
chr1	25179392	25179393	+	214
chr1	25269495	25269496	+	14
chr1	25279781	25279782	+	21
chr1	25316883	25316884	+	71
chr1	25325589	25325590	+	8
chr1	25373948	25373949	+	30
chr1	25422543	25422544	+	8
chr1	25457310	25457311	+	48
chr1	25501064	25501065	+	9
chr1	25541582	25541583	+	8
chr1	25596195	25596196	+	63
chr1	25705114	25705115	+	5
chr1	25709218	25709219	+	6
chr1	25906328	25906329	+	41
chr1	25924086	25924087	+	29
chr1	26054069	26054070	+	106
chr1	26222476	26222477	+	6
chr1	26257578	26257579	+	5
chr1	26289618	26289619	+	102
chr1	26295038	26295039	+	6
chr1	26328385	26328386	+	38
chr1	26496439	26496440	+	5
chr1	26575447	26575448	+	5
chr1	26584180	26584181	+	8
chr1	26621213	26621214	+	610
chr1	26793304	26793305	+	6
chr1	26825414	26825415	+	56
chr1	26845400	26845401	+	33
chr1	26948492	26948493	+	84
chr1	26967069	26967070	+	86
chr1	27004659	27004660	+	8
chr1	27005578	27005579	+	14
chr1	27018497	27018498	+	10
chr1	27047926	27047927	+	22
chr1	27105118	27105119	+	37
chr1	27161182	27161183	+	35
chr1	27227279	27227280	+	25
chr1	27277954	27277955	+	8
chr1	27323874	27323875	+	11
chr1	27384000	27384001	+	30
chr1	27438299	27438300	+	5
chr1	27602309	27602310	+	13
chr1	27627616	27627617	+	6
chr1	27634526	27634527	+	12
chr1	27639348	27639349	+	5
chr1	27641655	27641656	+	22
chr1	27656171	27656172	+	26
chr1	27697263	27697264	+	45
chr1	27733373	27733374	+	15
chr1	27738173	27738174	+	6
chr1	27781352	27781353	+	5
chr1	27783013	27783014	+	6
chr1	27830126	27830127	+	24
chr1	27865138	27865139	+	8
chr1	27871114	27871115	+	5
chr1	27873172	27873173	+	22
chr1	27944854	27944855	+	5
chr1	27970832	27970833	+	24
chr1	27995260	27995261	+	7
chr1	28022982	28022983	+	5
chr1	28067492	28067493	+	6
chr1	28129294	28129295	+	25
chr1	28148616	28148617	+	13
chr1	28389792	28389793	+	5
chr1	28394267	28394268	+	23
chr1	28436146	28436147	+	17
chr1	28445271	28445272	+	26
chr1	28489116	28489117	+	467
chr1	28498588	28498589	+	8
chr1	28568959	28568960	+	11
chr1	28590821	28590822	+	5
chr1	28745021	28745022	+	17
chr1	28761195	28761196	+	5
chr1	28785963	28785964	+	17
chr1	28788018	28788019	+	66
chr1	28791062	28791063	+	14
chr1	28837375	28837376	+	7
chr1	28857118	28857119	+	35
chr1	28863625	28863626	+	60
chr1	29043374	29043375	+	15
chr1	29123618	29123619	+	8
chr1	29172933	29172934	+	39
chr1	29229720	29229721	+	46
chr1	29262566	29262567	+	23
chr1	29344153	29344154	+	5
chr1	29413943	29413944	+	9
chr1	29417176	29417177	+	12
chr1	29459811	29459812	+	17
chr1	29505286	29505287	+	17
chr1	29656593	29656594	+	6
chr1	29757364	29757365	+	5
chr1	29903213	29903214	+	5
chr1	29988069	29988070	+	30
chr1	30029613	30029614	+	20
chr1	30046749	30046750	+	8
chr1	30049868	30049869	+	21
chr1	30066539	30066540	+	25
chr1	30198165	30198166	+	5
chr1	30274359	30274360	+	88
chr1	30285093	30285094	+	7
chr1	30295310	30295311	+	10
chr1	30338808	30338809	+	12
chr1	30422460	30422461	+	39
chr1	30428050	30428051	+	6
chr1	30428886	30428887	+	5
chr1	30430639	30430640	+	8
chr1	30475282	30475283	+	12
chr1	30486076	30486077	+	24
chr1	30506164	30506165	+	114
chr1	30585867	30585868	+	251
chr1	30602860	30602861	+	30
chr1	30613881	30613882	+	5
chr1	30624234	30624235	+	30
chr1	30663791	30663792	+	6
chr1	30685154	30685155	+	587
chr1	30732419	30732420	+	674
chr1	30799251	30799252	+	11
chr1	30831598	30831599	+	7
chr1	30843487	30843488	+	401
chr1	30860444	30860445	+	14
chr1	30862715	30862716	+	561
chr1	30920890	30920891	+	828
chr1	30927007	30927008	+	12
chr1	30947889	30947890	+	17
chr1	30964232	30964233	+	72
chr1	31053440	31053441	+	5
chr1	31057260	31057261	+	23
chr1	31058595	31058596	+	32
chr1	31075067	31075068	+	40
chr1	31134806	31134807	+	5
chr1	31176218	31176219	+	34
chr1	31217746	31217747	+	28
chr1	31252843	31252844	+	7
chr1	31270683	31270684	+	7
chr1	31339718	31339719	+	5
chr1	31413348	31413349	+	53
chr1	31436092	31436093	+	49
chr1	31436659	31436660	+	7
chr1	31503253	31503254	+	9
chr1	31503834	31503835	+	10
chr1	31539757	31539758	+	11
chr1	31568612	31568613	+	115
chr1	31587273	31587274	+	28
chr1	31605403	31605404	+	6
chr1	31609100	31609101	+	23
chr1	31609681	31609682	+	7
chr1	31627289	31627290	+	5
chr1	31722044	31722045	+	7
chr1	31780593	31780594	+	5
chr1	31797719	31797720	+	5
chr1	31868494	31868495	+	11
chr1	31900656	31900657	+	13
chr1	31921450	31921451	+	185
chr1	31940041	31940042	+	8
chr1	31959884	31959885	+	17
chr1	31995463	31995464	+	8
chr1	32035804	32035805	+	37
chr1	32121881	32121882	+	50
chr1	32172434	32172435	+	6
chr1	32184587	32184588	+	238
chr1	32218777	32218778	+	8
chr1	32225871	32225872	+	51
chr1	32308497	32308498	+	363
chr1	32371836	32371837	+	27
chr1	32427922	32427923	+	15
chr1	32453245	32453246	+	8
chr1	32513066	32513067	+	15
chr1	32544050	32544051	+	12
chr1	32594277	32594278	+	13
chr1	32712153	32712154	+	7
chr1	32714940	32714941	+	12
chr1	32748022	32748023	+	84
chr1	32768981	32768982	+	10
chr1	32786752	32786753	+	6
chr1	32817814	32817815	+	19
chr1	32822421	32822422	+	25
chr1	32822649	32822650	+	16
chr1	32841003	32841004	+	18
chr1	32929712	32929713	+	12
chr1	32958417	32958418	+	16
chr1	33001644	33001645	+	28
chr1	33018497	33018498	+	8
chr1	33038768	33038769	+	10
chr1	33044111	33044112	+	6
chr1	33055095	33055096	+	25
chr1	33063500	33063501	+	54
chr1	33180367	33180368	+	5
chr1	33220702	33220703	+	191
chr1	33245309	33245310	+	156
chr1	33257096	33257097	+	267
chr1	33273888	33273889	+	6
chr1	33335517	33335518	+	13
chr1	33365432	33365433	+	38
chr1	33368241	33368242	+	808
chr1	33376759	33376760	+	5
chr1	33439838	33439839	+	11
chr1	33456510	33456511	+	25
chr1	33511843	33511844	+	25
chr1	33552295	33552296	+	43
chr1	33770711	33770712	+	15
chr1	33896233	33896234	+	394
chr1	33915939	33915940	+	23
chr1	33955278	33955279	+	13
chr1	33971480	33971481	+	61
chr1	34161377	34161378	+	35
chr1	34239823	34239824	+	7
chr1	34254889	34254890	+	947
chr1	34322665	34322666	+	43
chr1	34355384	34355385	+	14
chr1	34362926	34362927	+	13
chr1	34479809	34479810	+	66
chr1	34554243	34554244	+	12
chr1	34584136	34584137	+	18
chr1	34731884	34731885	+	10
chr1	34756254	34756255	+	10
chr1	34774873	34774874	+	6
chr1	34859894	34859895	+	8
chr1	34897269	34897270	+	16
chr1	34973687	34973688	+	5
chr1	35037698	35037699	+	8
chr1	35043192	35043193	+	22
chr1	35100542	35100543	+	14
chr1	35151743	35151744	+	82
chr1	35248304	35248305	+	38
chr1	35281771	35281772	+	19
chr1	35335050	35335051	+	5
chr1	35345916	35345917	+	27
chr1	35447902	35447903	+	86
chr1	35452467	35452468	+	62
chr1	35463950	35463951	+	58
chr1	35468030	35468031	+	13
chr1	35502650	35502651	+	8
chr1	35521895	35521896	+	10
chr1	35521897	35521898	+	5
chr1	35634231	35634232	+	7
chr1	35642586	35642587	+	45
chr1	35643789	35643790	+	8
chr1	35697074	35697075	+	35
chr1	35788814	35788815	+	25
chr1	35831627	35831628	+	29
chr1	35836787	35836788	+	27
chr1	35842998	35842999	+	11
chr1	35848389	35848390	+	21
chr1	35867103	35867104	+	29
chr1	35921930	35921931	+	6
chr1	35922518	35922519	+	10
chr1	35939740	35939741	+	49
chr1	36026673	36026674	+	28
chr1	36147422	36147423	+	40
chr1	36190145	36190146	+	8
chr1	36247377	36247378	+	8
chr1	36257295	36257296	+	28
chr1	36260113	36260114	+	6
chr1	36280343	36280344	+	6
chr1	36314625	36314626	+	29
chr1	36346748	36346749	+	19
chr1	36382334	36382335	+	24
chr1	36431823	36431824	+	8
chr1	36477011	36477012	+	39
chr1	36479500	36479501	+	7
chr1	36605865	36605866	+	38
chr1	36629507	36629508	+	54
chr1	36636949	36636950	+	115
chr1	36672621	36672622	+	41
chr1	36674071	36674072	+	8
chr1	36678564	36678565	+	13
chr1	36901066	36901067	+	5
chr1	37411166	37411167	+	15
chr1	37443448	37443449	+	6
chr1	37445315	37445316	+	9
chr1	37608664	37608665	+	29
chr1	37624278	37624279	+	20
chr1	37774740	37774741	+	25
chr1	37790535	37790536	+	45
chr1	37880770	37880771	+	14
chr1	38139895	38139896	+	5
chr1	38163003	38163004	+	68
chr1	38193652	38193653	+	778
chr1	38272563	38272564	+	5
chr1	38367423	38367424	+	6
chr1	38386761	38386762	+	14
chr1	38617877	38617878	+	32
chr1	38680839	38680840	+	23
chr1	38806232	38806233	+	13
chr1	38812525	38812526	+	11
chr1	38866641	38866642	+	13
chr1	38888937	38888938	+	161
chr1	38905910	38905911	+	5
chr1	38963157	38963158	+	5
chr1	38967220	38967221	+	20
chr1	38977578	38977579	+	12
chr1	38982261	38982262	+	7
chr1	38982762	38982763	+	10
chr1	38984068	38984069	+	62
chr1	39000850	39000851	+	34
chr1	39013221	39013222	+	8
chr1	39095243	39095244	+	7
chr1	39097027	39097028	+	12
chr1	39098777	39098778	+	10
chr1	39107417	39107418	+	27
chr1	39180635	39180636	+	19
chr1	39206443	39206444	+	26
chr1	39226378	39226379	+	14
chr1	39232865	39232866	+	20
chr1	39241229	39241230	+	28
chr1	39308339	39308340	+	412
chr1	39344166	39344167	+	10
chr1	39346477	39346478	+	9
chr1	39352612	39352613	+	51
chr1	39417386	39417387	+	31
chr1	39567304	39567305	+	13
chr1	39631967	39631968	+	36
chr1	39664375	39664376	+	7
chr1	39681423	39681424	+	203
chr1	39682913	39682914	+	9
chr1	39750307	39750308	+	5
chr1	39806910	39806911	+	19
chr1	39875798	39875799	+	17
chr1	39885179	39885180	+	25
chr1	39937482	39937483	+	25
chr1	39959916	39959917	+	22
chr1	39968159	39968160	+	82
chr1	39991557	39991558	+	10
chr1	40049189	40049190	+	12
chr1	40075898	40075899	+	13
chr1	40109231	40109232	+	18
chr1	40155462	40155463	+	6
chr1	40178392	40178393	+	18
chr1	40196888	40196889	+	45
chr1	40249791	40249792	+	17
chr1	40344710	40344711	+	110
chr1	40396863	40396864	+	21
chr1	40448472	40448473	+	16
chr1	40523972	40523973	+	62
chr1	40562119	40562120	+	18
chr1	40569336	40569337	+	38
chr1	40572384	40572385	+	11
chr1	40577310	40577311	+	27
chr1	40579647	40579648	+	5
chr1	40587942	40587943	+	11
chr1	40609824	40609825	+	7
chr1	40638026	40638027	+	18
chr1	40762022	40762023	+	14
chr1	40806962	40806963	+	32
chr1	40950665	40950666	+	197
chr1	40956671	40956672	+	9
chr1	40987983	40987984	+	29
chr1	40995720	40995721	+	16
chr1	41059154	41059155	+	8
chr1	41081394	41081395	+	60
chr1	41130359	41130360	+	10
chr1	41130445	41130446	+	10
chr1	41178174	41178175	+	44
chr1	41188355	41188356	+	61
chr1	41203152	41203153	+	5
chr1	41226424	41226425	+	14
chr1	41246816	41246817	+	21
chr1	41258783	41258784	+	60
chr1	41259586	41259587	+	6
chr1	41373579	41373580	+	9
chr1	41421157	41421158	+	7
chr1	41448329	41448330	+	14
chr1	41505229	41505230	+	58
chr1	41568394	41568395	+	358
chr1	41659790	41659791	+	8
chr1	41740969	41740970	+	16
chr1	41764484	41764485	+	16
chr1	41796958	41796959	+	5
chr1	41819315	41819316	+	15
chr1	41855667	41855668	+	55
chr1	41886976	41886977	+	13
chr1	41923948	41923949	+	13
chr1	41939021	41939022	+	33
chr1	41941730	41941731	+	6
chr1	41958146	41958147	+	9
chr1	41993663	41993664	+	9
chr1	42071998	42071999	+	19
chr1	42079612	42079613	+	172
chr1	42110165	42110166	+	21
chr1	42190472	42190473	+	14
chr1	42202300	42202301	+	6
chr1	42202731	42202732	+	354
chr1	42204275	42204276	+	294
chr1	42218649	42218650	+	18
chr1	42241026	42241027	+	21
chr1	42287366	42287367	+	20
chr1	42304520	42304521	+	13
chr1	42345181	42345182	+	10
chr1	42367644	42367645	+	13
chr1	42368226	42368227	+	13
chr1	42470330	42470331	+	225
chr1	42493928	42493929	+	5
chr1	42586163	42586164	+	6
chr1	42712245	42712246	+	9
chr1	42763794	42763795	+	11
chr1	42789814	42789815	+	204
chr1	42821903	42821904	+	10
chr1	42871717	42871718	+	12
chr1	42888395	42888396	+	12
chr1	42911966	42911967	+	77
chr1	42936170	42936171	+	79
chr1	43059192	43059193	+	27
chr1	43080894	43080895	+	60
chr1	43103175	43103176	+	293
chr1	43108706	43108707	+	27
chr1	43113174	43113175	+	72
chr1	43121829	43121830	+	155
chr1	43133654	43133655	+	17
chr1	43170760	43170761	+	10
chr1	43195209	43195210	+	7
chr1	43199892	43199893	+	23
chr1	43199899	43199900	+	5
chr1	43218146	43218147	+	103
chr1	43340370	43340371	+	7
chr1	43358978	43358979	+	25
chr1	43410786	43410787	+	14
chr1	43633801	43633802	+	35
chr1	43699165	43699166	+	8
chr1	43699751	43699752	+	8
chr1	43707206	43707207	+	20
chr1	43724100	43724101	+	5
chr1	43758075	43758076	+	13
chr1	43764091	43764092	+	16
chr1	43767209	43767210	+	40
chr1	43782561	43782562	+	10
chr1	43800234	43800235	+	34
chr1	43869601	43869602	+	476
chr1	43883002	43883003	+	42
chr1	43943695	43943696	+	48
chr1	43947318	43947319	+	11
chr1	43970732	43970733	+	6
chr1	43981804	43981805	+	6
chr1	44029729	44029730	+	28
chr1	44038297	44038298	+	25
chr1	44047101	44047102	+	6
chr1	44112735	44112736	+	7
chr1	44130124	44130125	+	6
chr1	44152548	44152549	+	6
chr1	44203508	44203509	+	13
chr1	44212216	44212217	+	10
chr1	44249506	44249507	+	56
chr1	44269973	44269974	+	7
chr1	44290735	44290736	+	5
chr1	44293034	44293035	+	10
chr1	44403334	44403335	+	25
chr1	44424230	44424231	+	18
chr1	44428079	44428080	+	14
chr1	44428486	44428487	+	11
chr1	44492751	44492752	+	9
chr1	44535462	44535463	+	507
chr1	44537119	44537120	+	112
chr1	44548047	44548048	+	77
chr1	44575604	44575605	+	26
chr1	44576664	44576665	+	46
chr1	44581223	44581224	+	41
chr1	44592343	44592344	+	10
chr1	44600445	44600446	+	43
chr1	44656502	44656503	+	91
chr1	44726765	44726766	+	6
chr1	44765553	44765554	+	18
chr1	44767830	44767831	+	5
chr1	44821532	44821533	+	10
chr1	44831677	44831678	+	108
chr1	44853707	44853708	+	25
chr1	44884399	44884400	+	45
chr1	44894628	44894629	+	5
chr1	44957488	44957489	+	12
chr1	45017879	45017880	+	10
chr1	45030901	45030902	+	8
chr1	45031834	45031835	+	11
chr1	45033464	45033465	+	37
chr1	45042994	45042995	+	581
chr1	45069162	45069163	+	176
chr1	45094138	45094139	+	409
chr1	45116807	45116808	+	29
chr1	45182440	45182441	+	7
chr1	45184268	45184269	+	14
chr1	45191285	45191286	+	16
chr1	45208376	45208377	+	6
chr1	45226895	45226896	+	22
chr1	45307422	45307423	+	108
chr1	45321635	45321636	+	17
chr1	45374292	45374293	+	42
chr1	45374975	45374976	+	36
chr1	45397302	45397303	+	44
chr1	45415897	45415898	+	21
chr1	45416125	45416126	+	35
chr1	45471645	45471646	+	6
chr1	45476338	45476339	+	5
chr1	45508301	45508302	+	5
chr1	45517658	45517659	+	9
chr1	45551105	45551106	+	36
chr1	45600610	45600611	+	65
chr1	45719164	45719165	+	6
chr1	45742843	45742844	+	26
chr1	45803060	45803061	+	11
chr1	45852136	45852137	+	7
chr1	45870332	45870333	+	6
chr1	45872029	45872030	+	22
chr1	45913294	45913295	+	28
chr1	45934032	45934033	+	10
chr1	45991608	45991609	+	27
chr1	46029616	46029617	+	12
chr1	46065839	46065840	+	5
chr1	46162274	46162275	+	16
chr1	46173785	46173786	+	10
chr1	46175096	46175097	+	56
chr1	46209614	46209615	+	54
chr1	46331360	46331361	+	5
chr1	46437359	46437360	+	133
chr1	46467814	46467815	+	37
chr1	46512879	46512880	+	10
chr1	46623394	46623395	+	64
chr1	46652198	46652199	+	21
chr1	46764123	46764124	+	54
chr1	46789726	46789727	+	23
chr1	46797005	46797006	+	265
chr1	46870023	46870024	+	44
chr1	46888885	46888886	+	23
chr1	46890635	46890636	+	39
chr1	46920653	46920654	+	5
chr1	46938709	46938710	+	5
chr1	47121060	47121061	+	8
chr1	47133656	47133657	+	10
chr1	47135072	47135073	+	7
chr1	47208948	47208949	+	10
chr1	47271528	47271529	+	5
chr1	47313341	47313342	+	12
chr1	47335808	47335809	+	27
chr1	47361275	47361276	+	9
chr1	47430235	47430236	+	42
chr1	47510078	47510079	+	33
chr1	47633053	47633054	+	5
chr1	47633152	47633153	+	22
chr1	47694719	47694720	+	9
chr1	47698008	47698009	+	68
chr1	47705212	47705213	+	181
chr1	47748087	47748088	+	15
chr1	47908996	47908997	+	13
chr1	47945992	47945993	+	26
chr1	47979198	47979199	+	72
chr1	47981326	47981327	+	7
chr1	48003046	48003047	+	12
chr1	48049395	48049396	+	16
chr1	48081506	48081507	+	6
chr1	48152314	48152315	+	11
chr1	48222998	48222999	+	6
chr1	48274301	48274302	+	217
chr1	48320666	48320667	+	53
chr1	48338157	48338158	+	250
chr1	48436852	48436853	+	9
chr1	48508879	48508880	+	15
chr1	48529038	48529039	+	6
chr1	48687555	48687556	+	52
chr1	48698997	48698998	+	17
chr1	48720586	48720587	+	5
chr1	48758704	48758705	+	7
chr1	48904827	48904828	+	16
chr1	48963964	48963965	+	9
chr1	48985844	48985845	+	7
chr1	49037679	49037680	+	53
chr1	49045796	49045797	+	74
chr1	49144389	49144390	+	157
chr1	49202628	49202629	+	15
chr1	49215039	49215040	+	7
chr1	49488578	49488579	+	9
chr1	49593086	49593087	+	7
chr1	49707954	49707955	+	5
chr1	49737096	49737097	+	7
chr1	49761621	49761622	+	6
chr1	49831749	49831750	+	25
chr1	49867711	49867712	+	26
chr1	49947621	49947622	+	31
chr1	49973228	49973229	+	9
chr1	50077271	50077272	+	15
chr1	50171782	50171783	+	11
chr1	50210621	50210622	+	16
chr1	50264085	50264086	+	9
chr1	50322067	50322068	+	14
chr1	50329873	50329874	+	8
chr1	50335333	50335334	+	10
chr1	50379969	50379970	+	6
chr1	50393274	50393275	+	11
chr1	50399630	50399631	+	20
chr1	50402928	50402929	+	39
chr1	50416685	50416686	+	323
chr1	50458547	50458548	+	74
chr1	50484757	50484758	+	256
chr1	50577776	50577777	+	236
chr1	50585649	50585650	+	17
chr1	50683767	50683768	+	5
chr1	50695475	50695476	+	21
chr1	50732052	50732053	+	25
chr1	50734403	50734404	+	24
chr1	50737074	50737075	+	26
chr1	50782566	50782567	+	36
chr1	50865541	50865542	+	11
chr1	50908672	50908673	+	7
chr1	50915826	50915827	+	101
chr1	50957465	50957466	+	6
chr1	50963438	50963439	+	30
chr1	50979743	50979744	+	12
chr1	51082251	51082252	+	31
chr1	51129406	51129407	+	13
chr1	51154904	51154905	+	28
chr1	51272113	51272114	+	14
chr1	51272326	51272327	+	14
chr1	51311068	51311069	+	7
chr1	51317648	51317649	+	16
chr1	51347488	51347489	+	9
chr1	51364484	51364485	+	22
chr1	51423901	51423902	+	31
chr1	51425778	51425779	+	5
chr1	51451262	51451263	+	13
chr1	51491281	51491282	+	131
chr1	51531722	51531723	+	7
chr1	51574992	51574993	+	10
chr1	51575729	51575730	+	19
chr1	51587948	51587949	+	8
chr1	51603547	51603548	+	5
chr1	51633002	51633003	+	68
chr1	51661293	51661294	+	156
chr1	51662336	51662337	+	24
chr1	51662739	51662740	+	210
chr1	51747304	51747305	+	14
chr1	51762972	51762973	+	6
chr1	51802124	51802125	+	7
chr1	51821229	51821230	+	8
chr1	51922085	51922086	+	38
chr1	51942146	51942147	+	7
chr1	51950988	51950989	+	394
chr1	51964718	51964719	+	6
chr1	51986152	51986153	+	14
chr1	52000577	52000578	+	8
chr1	52008704	52008705	+	15
chr1	52031079	52031080	+	9
chr1	52097070	52097071	+	110
chr1	52100185	52100186	+	197
chr1	52158037	52158038	+	21
chr1	52167044	52167045	+	5
chr1	52203829	52203830	+	22
chr1	52219440	52219441	+	6
chr1	52254833	52254834	+	16
chr1	52268267	52268268	+	13
chr1	52278896	52278897	+	20
chr1	52329287	52329288	+	27
chr1	52331320	52331321	+	15
chr1	52344191	52344192	+	5
chr1	52379048	52379049	+	8
chr1	52423459	52423460	+	33
chr1	52435932	52435933	+	32
chr1	52515754	52515755	+	8
chr1	52521645	52521646	+	11
chr1	52529933	52529934	+	15
chr1	52610437	52610438	+	9
chr1	52643064	52643065	+	10
chr1	52648841	52648842	+	31
chr1	52665461	52665462	+	10
chr1	52694579	52694580	+	7
chr1	52735837	52735838	+	77
chr1	52762087	52762088	+	72
chr1	52779098	52779099	+	22
chr1	52782226	52782227	+	60
chr1	52790114	52790115	+	5
chr1	52833860	52833861	+	6
chr1	52846654	52846655	+	301
chr1	52895261	52895262	+	13
chr1	53040450	53040451	+	17
chr1	53042326	53042327	+	1170
chr1	53065473	53065474	+	6
chr1	53066655	53066656	+	15
chr1	53090524	53090525	+	9
chr1	53114771	53114772	+	40
chr1	53141914	53141915	+	40
chr1	53146113	53146114	+	12
chr1	53150047	53150048	+	16
chr1	53189219	53189220	+	19
chr1	53201199	53201200	+	5
chr1	53298684	53298685	+	7
chr1	53301937	53301938	+	45
chr1	53323397	53323398	+	17
chr1	53329021	53329022	+	63
chr1	53420531	53420532	+	14
chr1	53507944	53507945	+	6
chr1	53510274	53510275	+	13
chr1	53531181	53531182	+	11
chr1	53550731	53550732	+	53
chr1	53554213	53554214	+	10
chr1	53718252	53718253	+	17
chr1	53752194	53752195	+	21
chr1	53819564	53819565	+	5
chr1	53833667	53833668	+	14
chr1	53840584	53840585	+	6
chr1	53882240	53882241	+	5
chr1	53915362	53915363	+	8
chr1	53915808	53915809	+	34
chr1	53918396	53918397	+	9
chr1	53977307	53977308	+	13
chr1	54009486	54009487	+	221
chr1	54015469	54015470	+	11
chr1	54020172	54020173	+	8
chr1	54126924	54126925	+	25
chr1	54195395	54195396	+	7
chr1	54282390	54282391	+	529
chr1	54393283	54393284	+	8
chr1	54436878	54436879	+	8
chr1	54456147	54456148	+	36
chr1	54493419	54493420	+	32
chr1	54522681	54522682	+	8
chr1	54534504	54534505	+	14
chr1	54581074	54581075	+	559
chr1	54603486	54603487	+	29
chr1	54644113	54644114	+	7
chr1	54716906	54716907	+	34
chr1	54750802	54750803	+	6
chr1	54789386	54789387	+	10
chr1	54842611	54842612	+	7
chr1	54875561	54875562	+	30
chr1	54881872	54881873	+	20
chr1	54897693	54897694	+	5
chr1	54910042	54910043	+	17
chr1	54925777	54925778	+	20
chr1	54954566	54954567	+	5
chr1	54956579	54956580	+	11
chr1	55015460	55015461	+	17
chr1	55033827	55033828	+	10
chr1	55055997	55055998	+	16
chr1	55058714	55058715	+	324
chr1	55073014	55073015	+	5
chr1	55077265	55077266	+	28
chr1	55093785	55093786	+	5
chr1	55101380	55101381	+	10
chr1	55131163	55131164	+	6
chr1	55133872	55133873	+	20
chr1	55181351	55181352	+	38
chr1	55220125	55220126	+	26
chr1	55305901	55305902	+	17
chr1	55350327	55350328	+	14
chr1	55358863	55358864	+	100
chr1	55388018	55388019	+	16
chr1	55421105	55421106	+	6
chr1	55453409	55453410	+	45
chr1	55583088	55583089	+	6
chr1	55591105	55591106	+	75
chr1	55597084	55597085	+	41
chr1	55597547	55597548	+	55
chr1	55620879	55620880	+	28
chr1	55702572	55702573	+	21
chr1	55706392	55706393	+	30
chr1	55793352	55793353	+	5
chr1	55863812	55863813	+	6
chr1	55894329	55894330	+	33
chr1	55909494	55909495	+	15
chr1	55911334	55911335	+	116
chr1	55930223	55930224	+	12
chr1	55978051	55978052	+	7
chr1	55986098	55986099	+	5
chr1	56030382	56030383	+	19
chr1	56038587	56038588	+	21
chr1	56072485	56072486	+	7
chr1	56085244	56085245	+	50
chr1	56115486	56115487	+	22
chr1	56123869	56123870	+	5
chr1	56148637	56148638	+	5
chr1	56154327	56154328	+	11
chr1	56159017	56159018	+	6
chr1	56164702	56164703	+	10
chr1	56268519	56268520	+	14
chr1	56366720	56366721	+	7
chr1	56370578	56370579	+	43
chr1	56372668	56372669	+	24
chr1	56410660	56410661	+	7
chr1	56415014	56415015	+	5
chr1	56443830	56443831	+	49
chr1	56465838	56465839	+	5
chr1	56517597	56517598	+	5
chr1	56535748	56535749	+	7
chr1	56536688	56536689	+	18
chr1	56548595	56548596	+	10
chr1	56549651	56549652	+	14
chr1	56559768	56559769	+	8
chr1	56585868	56585869	+	20
chr1	56596511	56596512	+	26
chr1	56619682	56619683	+	19
chr1	56640489	56640490	+	6
chr1	56657339	56657340	+	24
chr1	56663919	56663920	+	5
chr1	56683749	56683750	+	25
chr1	56716604	56716605	+	19
chr1	56716727	56716728	+	8
chr1	56723864	56723865	+	47
chr1	56760490	56760491	+	5
chr1	56792141	56792142	+	8
chr1	56800840	56800841	+	893
chr1	56806931	56806932	+	18
chr1	56971091	56971092	+	14
chr1	57069228	57069229	+	11
chr1	57110265	57110266	+	8
chr1	57111758	57111759	+	18
chr1	57131086	57131087	+	7
chr1	57166384	57166385	+	5
chr1	57236194	57236195	+	8
chr1	57238735	57238736	+	12
chr1	57265986	57265987	+	39
chr1	57278422	57278423	+	46
chr1	57290003	57290004	+	62
chr1	57430193	57430194	+	195
chr1	57528169	57528170	+	20
chr1	57536863	57536864	+	5
chr1	57554282	57554283	+	12
chr1	57560296	57560297	+	5
chr1	57575977	57575978	+	562
chr1	57665185	57665186	+	6
chr1	57684517	57684518	+	12
chr1	57689547	57689548	+	70
chr1	57734953	57734954	+	17
chr1	57823583	57823584	+	21
chr1	57863518	57863519	+	27
chr1	57913844	57913845	+	26
chr1	57950559	57950560	+	45
chr1	57958950	57958951	+	9
chr1	57982973	57982974	+	20
chr1	58002867	58002868	+	10
chr1	58019447	58019448	+	18
chr1	58024641	58024642	+	9
chr1	58038077	58038078	+	15
chr1	58064228	58064229	+	27
chr1	58096882	58096883	+	7
chr1	58096886	58096887	+	5
chr1	58097390	58097391	+	26
chr1	58143329	58143330	+	9
chr1	58156868	58156869	+	24
chr1	58161812	58161813	+	34
chr1	58217547	58217548	+	7
chr1	58221758	58221759	+	38
chr1	58234313	58234314	+	5
chr1	58347091	58347092	+	47
chr1	58354646	58354647	+	7
chr1	58364090	58364091	+	6
chr1	58375058	58375059	+	6
chr1	58386148	58386149	+	8
chr1	58386803	58386804	+	91
chr1	58400818	58400819	+	35
chr1	58407380	58407381	+	30
chr1	58440043	58440044	+	224
chr1	58444475	58444476	+	20
chr1	58450599	58450600	+	6
chr1	58481869	58481870	+	12
chr1	58504603	58504604	+	7
chr1	58507549	58507550	+	8
chr1	58528098	58528099	+	26
chr1	58594035	58594036	+	23
chr1	58604599	58604600	+	6
chr1	58612574	58612575	+	38
chr1	58619033	58619034	+	47
chr1	58719302	58719303	+	18
chr1	58723037	58723038	+	8
chr1	58733575	58733576	+	5
chr1	58746684	58746685	+	35
chr1	58750642	58750643	+	6
chr1	58788161	58788162	+	49
chr1	58843847	58843848	+	40
chr1	58854572	58854573	+	5
chr1	58890730	58890731	+	20
chr1	58909817	58909818	+	5
chr1	58915015	58915016	+	30
chr1	58922682	58922683	+	6
chr1	58926185	58926186	+	30
chr1	58930071	58930072	+	7
chr1	58967104	58967105	+	7
chr1	59005680	59005681	+	7
chr1	59108382	59108383	+	68
chr1	59112292	59112293	+	83
chr1	59131321	59131322	+	13
chr1	59141782	59141783	+	54
chr1	59143361	59143362	+	7
chr1	59149244	59149245	+	6
chr1	59154129	59154130	+	12
chr1	59206109	59206110	+	9
chr1	59225704	59225705	+	20
chr1	59231488	59231489	+	294
chr1	59239129	59239130	+	20
chr1	59305018	59305019	+	15
chr1	59347301	59347302	+	7
chr1	59399172	59399173	+	143
chr1	59409527	59409528	+	7
chr1	59441157	59441158	+	64
chr1	59450244	59450245	+	11
chr1	59511265	59511266	+	187
chr1	59517867	59517868	+	10
chr1	59524511	59524512	+	43
chr1	59565445	59565446	+	7
chr1	59574113	59574114	+	21
chr1	59581898	59581899	+	50
chr1	59597949	59597950	+	58
chr1	59605935	59605936	+	8
chr1	59612369	59612370	+	15
chr1	59648066	59648067	+	7
chr1	59691663	59691664	+	10
chr1	59702120	59702121	+	47
chr1	59752564	59752565	+	9
chr1	59758798	59758799	+	6
chr1	59771480	59771481	+	13
chr1	59775044	59775045	+	97
chr1	59783159	59783160	+	36
chr1	59800048	59800049	+	30
chr1	59856323	59856324	+	19
chr1	59856970	59856971	+	9
chr1	59990141	59990142	+	9
chr1	60131056	60131057	+	14
chr1	60148542	60148543	+	8
chr1	60149802	60149803	+	5
chr1	60155815	60155816	+	7
chr1	60174787	60174788	+	14
chr1	60180563	60180564	+	23
chr1	60194118	60194119	+	11
chr1	60253463	60253464	+	106
chr1	60266736	60266737	+	116
chr1	60282169	60282170	+	10
chr1	60351220	60351221	+	23
chr1	60358536	60358537	+	17
chr1	60365870	60365871	+	11
chr1	60451688	60451689	+	8
chr1	60463403	60463404	+	91
chr1	60478935	60478936	+	7
chr1	60495055	60495056	+	9
chr1	60496851	60496852	+	29
chr1	60506496	60506497	+	10
chr1	60530423	60530424	+	7
chr1	60543795	60543796	+	8
chr1	60581879	60581880	+	23
chr1	60596840	60596841	+	6
chr1	60606865	60606866	+	6
chr1	60626719	60626720	+	50
chr1	60643108	60643109	+	15
chr1	60679070	60679071	+	14
chr1	60680438	60680439	+	16
chr1	60705732	60705733	+	64
chr1	60764078	60764079	+	5
chr1	60775086	60775087	+	41
chr1	60812466	60812467	+	7
chr1	60825379	60825380	+	47
chr1	60867856	60867857	+	26
chr1	60875918	60875919	+	5
chr1	60893563	60893564	+	15
chr1	60911520	60911521	+	7
chr1	60912003	60912004	+	9
chr1	60912276	60912277	+	5
chr1	60923577	60923578	+	6
chr1	60924648	60924649	+	645
chr1	60943885	60943886	+	18
chr1	60959886	60959887	+	38
chr1	60963522	60963523	+	5
chr1	60970457	60970458	+	5
chr1	60974272	60974273	+	7
chr1	60978628	60978629	+	14
chr1	60982812	60982813	+	31
chr1	60988212	60988213	+	10
chr1	60991156	60991157	+	22
chr1	61014851	61014852	+	84
chr1	61023336	61023337	+	11
chr1	61065559	61065560	+	5
chr1	61067610	61067611	+	8
chr1	61072468	61072469	+	8
chr1	61087278	61087279	+	11
chr1	61108853	61108854	+	237
chr1	61110143	61110144	+	288
chr1	61121720	61121721	+	9
chr1	61122890	61122891	+	6
chr1	61155783	61155784	+	17
chr1	61161082	61161083	+	20
chr1	61162379	61162380	+	7
chr1	61171480	61171481	+	5
chr1	61175750	61175751	+	9
chr1	61179429	61179430	+	77
chr1	61206438	61206439	+	27
chr1	61248622	61248623	+	6
chr1	61271528	61271529	+	30
chr1	61356941	61356942	+	15
chr1	61384468	61384469	+	22
chr1	61386622	61386623	+	50
chr1	61461501	61461502	+	46
chr1	61471107	61471108	+	17
chr1	61471514	61471515	+	31
chr1	61479268	61479269	+	8
chr1	61479659	61479660	+	13
chr1	61512745	61512746	+	24
chr1	61515641	61515642	+	94
chr1	61569676	61569677	+	36
chr1	61587379	61587380	+	7
chr1	61616324	61616325	+	29
chr1	61631134	61631135	+	17
chr1	61637127	61637128	+	5
chr1	61647460	61647461	+	45
chr1	61682774	61682775	+	81
chr1	61693576	61693577	+	20
chr1	61698338	61698339	+	22
chr1	61716015	61716016	+	12
chr1	61717620	61717621	+	44
chr1	61723889	61723890	+	35
chr1	61726118	61726119	+	16
chr1	61726725	61726726	+	11
chr1	61730303	61730304	+	39
chr1	61732704	61732705	+	6
chr1	61781773	61781774	+	21
chr1	61791957	61791958	+	8
chr1	61798756	61798757	+	53
chr1	61801702	61801703	+	14
chr1	61805940	61805941	+	21
chr1	61832465	61832466	+	5
chr1	61852840	61852841	+	43
chr1	61872752	61872753	+	5
chr1	61885258	61885259	+	12
chr1	61888881	61888882	+	20
chr1	61890245	61890246	+	15
chr1	61890549	61890550	+	25
chr1	61893232	61893233	+	13
chr1	61894988	61894989	+	5
chr1	61908241	61908242	+	13
chr1	61915576	61915577	+	415
chr1	61922697	61922698	+	5
chr1	61929278	61929279	+	239
chr1	61937524	61937525	+	212
chr1	61943240	61943241	+	43
chr1	61943400	61943401	+	34
chr1	61955674	61955675	+	341
chr1	61984656	61984657	+	43
chr1	61994817	61994818	+	5
chr1	62000934	62000935	+	60
chr1	62071685	62071686	+	19
chr1	62124283	62124284	+	15
chr1	62129519	62129520	+	19
chr1	62161451	62161452	+	6
chr1	62179083	62179084	+	82
chr1	62219362	62219363	+	16
chr1	62243303	62243304	+	7
chr1	62254870	62254871	+	7
chr1	62267490	62267491	+	22
chr1	62309507	62309508	+	14
chr1	62309900	62309901	+	8
chr1	62334131	62334132	+	5
chr1	62343405	62343406	+	27
chr1	62369980	62369981	+	7
chr1	62381424	62381425	+	13
chr1	62395378	62395379	+	29
chr1	62402160	62402161	+	12
chr1	62406414	62406415	+	5
chr1	62470874	62470875	+	15
chr1	62482653	62482654	+	88
chr1	62487906	62487907	+	6
chr1	62488111	62488112	+	138
chr1	62502433	62502434	+	9
chr1	62504654	62504655	+	501
chr1	62507788	62507789	+	15
chr1	62515071	62515072	+	11
chr1	62520330	62520331	+	43
chr1	62530781	62530782	+	275
chr1	62531267	62531268	+	7
chr1	62544864	62544865	+	90
chr1	62551127	62551128	+	16
chr1	62561196	62561197	+	121
chr1	62569384	62569385	+	7
chr1	62570971	62570972	+	31
chr1	62590542	62590543	+	8
chr1	62608196	62608197	+	21
chr1	62622688	62622689	+	32
chr1	62638541	62638542	+	24
chr1	62652511	62652512	+	10
chr1	62665071	62665072	+	22
chr1	62681203	62681204	+	6
chr1	62686938	62686939	+	36
chr1	62692045	62692046	+	16
chr1	62693297	62693298	+	102
chr1	62726990	62726991	+	36
chr1	62775976	62775977	+	32
chr1	62807378	62807379	+	23
chr1	62810807	62810808	+	75
chr1	62819497	62819498	+	26
chr1	62825054	62825055	+	6
chr1	62826536	62826537	+	6
chr1	62834213	62834214	+	21
chr1	62855561	62855562	+	10
chr1	62917512	62917513	+	7
chr1	62930287	62930288	+	138
chr1	62979741	62979742	+	5
chr1	62987276	62987277	+	15
chr1	62998747	62998748	+	26
chr1	63035614	63035615	+	35
chr1	63038912	63038913	+	393
chr1	63040957	63040958	+	5
chr1	63057055	63057056	+	12
chr1	63086068	63086069	+	13
chr1	63107306	63107307	+	5
chr1	63135715	63135716	+	27
chr1	63145455	63145456	+	8
chr1	63148947	63148948	+	5
chr1	63150986	63150987	+	16
chr1	63151180	63151181	+	45
chr1	63177440	63177441	+	20
chr1	63231458	63231459	+	7
chr1	63248191	63248192	+	7
chr1	63256358	63256359	+	7
chr1	63259743	63259744	+	378
chr1	63263146	63263147	+	15
chr1	63272396	63272397	+	20
chr1	63282290	63282291	+	65
chr1	63287492	63287493	+	20
chr1	63292166	63292167	+	24
chr1	63292950	63292951	+	30
chr1	63308434	63308435	+	12
chr1	63308930	63308931	+	9
chr1	63321930	63321931	+	12
chr1	63355610	63355611	+	11
chr1	63355929	63355930	+	22
chr1	63357420	63357421	+	12
chr1	63367325	63367326	+	11
chr1	63376752	63376753	+	10
chr1	63386852	63386853	+	182
chr1	63389373	63389374	+	12
chr1	63390233	63390234	+	7
chr1	63397290	63397291	+	5
chr1	63399540	63399541	+	53
chr1	63415400	63415401	+	13
chr1	63431833	63431834	+	15
chr1	63453646	63453647	+	7
chr1	63455636	63455637	+	25
chr1	63457749	63457750	+	10
chr1	63457825	63457826	+	57
chr1	63461979	63461980	+	7
chr1	63476534	63476535	+	5
chr1	63478093	63478094	+	32
chr1	63503129	63503130	+	12
chr1	63504738	63504739	+	11
chr1	63510001	63510002	+	9
chr1	63520995	63520996	+	52
chr1	63538568	63538569	+	51
chr1	63540630	63540631	+	37
chr1	63565861	63565862	+	6
chr1	63575638	63575639	+	8
chr1	63598269	63598270	+	67
chr1	63624463	63624464	+	395
chr1	63643611	63643612	+	21
chr1	63648757	63648758	+	10
chr1	63653669	63653670	+	11
chr1	63674463	63674464	+	38
chr1	63708608	63708609	+	55
chr1	63713231	63713232	+	34
chr1	63726647	63726648	+	12
chr1	63749388	63749389	+	5
chr1	63754161	63754162	+	167
chr1	63756598	63756599	+	9
chr1	63765404	63765405	+	692
chr1	63810253	63810254	+	24
chr1	63834325	63834326	+	15
chr1	63850547	63850548	+	50
chr1	63852137	63852138	+	17
chr1	63857283	63857284	+	10
chr1	63893643	63893644	+	519
chr1	63896764	63896765	+	5
chr1	63919634	63919635	+	22
chr1	63924831	63924832	+	33
chr1	63933956	63933957	+	8
chr1	63952902	63952903	+	6
chr1	63964053	63964054	+	8
chr1	63978785	63978786	+	27
chr1	63988730	63988731	+	9
chr1	64000424	64000425	+	7
chr1	64012812	64012813	+	49
chr1	64030346	64030347	+	5
chr1	64048243	64048244	+	9
chr1	64051863	64051864	+	14
chr1	64084095	64084096	+	35
chr1	64103926	64103927	+	19
chr1	64113103	64113104	+	10
chr1	64113526	64113527	+	7
chr1	64126860	64126861	+	5
chr1	64177668	64177669	+	5
chr1	64186890	64186891	+	14
chr1	64201914	64201915	+	41
chr1	64217526	64217527	+	5
chr1	64222511	64222512	+	8
chr1	64252704	64252705	+	17
chr1	64336279	64336280	+	27
chr1	64359252	64359253	+	7
chr1	64363835	64363836	+	7
chr1	64377999	64378000	+	71
chr1	64388486	64388487	+	13
chr1	64409563	64409564	+	30
chr1	64410922	64410923	+	23
chr1	64432109	64432110	+	20
chr1	64437961	64437962	+	24
chr1	64469185	64469186	+	11
chr1	64481029	64481030	+	278
chr1	64487778	64487779	+	6
chr1	64517361	64517362	+	80
chr1	64518064	64518065	+	64
chr1	64526619	64526620	+	5
chr1	64536720	64536721	+	9
chr1	64542266	64542267	+	21
chr1	64545133	64545134	+	17
chr1	64547755	64547756	+	16
chr1	64591480	64591481	+	5
chr1	64598855	64598856	+	5
chr1	64602901	64602902	+	5
chr1	64620712	64620713	+	14
chr1	64624316	64624317	+	5
chr1	64651184	64651185	+	7
chr1	64671693	64671694	+	26
chr1	64675846	64675847	+	6
chr1	64676002	64676003	+	53
chr1	64682611	64682612	+	5
chr1	64686210	64686211	+	35
chr1	64712392	64712393	+	6
chr1	64717768	64717769	+	47
chr1	64730865	64730866	+	31
chr1	64741381	64741382	+	116
chr1	64748354	64748355	+	8
chr1	64774967	64774968	+	23
chr1	64776090	64776091	+	11
chr1	64776827	64776828	+	134
chr1	64777319	64777320	+	11
chr1	64789724	64789725	+	36
chr1	64789985	64789986	+	31
chr1	64792525	64792526	+	33
chr1	64803993	64803994	+	6
chr1	64811082	64811083	+	8
chr1	64817945	64817946	+	12
chr1	64822380	64822381	+	36
chr1	64826277	64826278	+	11
chr1	64861457	64861458	+	9
chr1	64915761	64915762	+	12
chr1	64916264	64916265	+	21
chr1	64925115	64925116	+	6
chr1	64959580	64959581	+	6
chr1	64972382	64972383	+	12
chr1	64976800	64976801	+	5
chr1	64989638	64989639	+	12
chr1	65030838	65030839	+	6
chr1	65061136	65061137	+	7
chr1	65084218	65084219	+	12
chr1	65117514	65117515	+	10
chr1	65117518	65117519	+	18
chr1	65124386	65124387	+	83
chr1	65128806	65128807	+	6
chr1	65129071	65129072	+	191
chr1	65129375	65129376	+	20
chr1	65130495	65130496	+	8
chr1	65137968	65137969	+	6
chr1	65153814	65153815	+	24
chr1	65157573	65157574	+	40
chr1	65185108	65185109	+	27
chr1	65232790	65232791	+	245
chr1	65239660	65239661	+	5
chr1	65257119	65257120	+	22
chr1	65294036	65294037	+	16
chr1	65299531	65299532	+	40
chr1	65307953	65307954	+	52
chr1	65322571	65322572	+	115
chr1	65373986	65373987	+	37
chr1	65379989	65379990	+	6
chr1	65380428	65380429	+	7
chr1	65384728	65384729	+	42
chr1	65399517	65399518	+	8
chr1	65410464	65410465	+	30
chr1	65461389	65461390	+	8
chr1	65468838	65468839	+	6
chr1	65487074	65487075	+	21
chr1	65491689	65491690	+	5
chr1	65492930	65492931	+	8
chr1	65505182	65505183	+	26
chr1	65516119	65516120	+	13
chr1	65518211	65518212	+	13
chr1	65530286	65530287	+	30
chr1	65535541	65535542	+	5
chr1	65537377	65537378	+	109
chr1	65539771	65539772	+	20
chr1	65550941	65550942	+	8
chr1	65608054	65608055	+	11
chr1	65636046	65636047	+	42
chr1	65640859	65640860	+	8
chr1	65663014	65663015	+	16
chr1	65679167	65679168	+	7
chr1	65698226	65698227	+	34
chr1	65709290	65709291	+	21
chr1	65716106	65716107	+	11
chr1	65721569	65721570	+	25
chr1	65733731	65733732	+	14
chr1	65746936	65746937	+	10
chr1	65748226	65748227	+	6
chr1	65755995	65755996	+	6
chr1	65763269	65763270	+	8
chr1	65763735	65763736	+	67
chr1	65764055	65764056	+	19
chr1	65782455	65782456	+	13
chr1	65792432	65792433	+	18
chr1	65817211	65817212	+	12
chr1	65825104	65825105	+	86
chr1	65825827	65825828	+	11
chr1	65834709	65834710	+	7
chr1	65864690	65864691	+	20
chr1	65881848	65881849	+	21
chr1	65882069	65882070	+	6
chr1	65882073	65882074	+	13
chr1	65882895	65882896	+	29
chr1	65893693	65893694	+	6
chr1	65915842	65915843	+	21
chr1	65922481	65922482	+	5
chr1	65937570	65937571	+	6
chr1	65974660	65974661	+	16
chr1	65980386	65980387	+	66
chr1	66004313	66004314	+	50
chr1	66005575	66005576	+	27
chr1	66011967	66011968	+	60
chr1	66015685	66015686	+	6
chr1	66045903	66045904	+	87
chr1	66062799	66062800	+	16
chr1	66069606	66069607	+	16
chr1	66074955	66074956	+	30
chr1	66084562	66084563	+	13
chr1	66128380	66128381	+	90
chr1	66130522	66130523	+	84
chr1	66139739	66139740	+	48
chr1	66163831	66163832	+	54
chr1	66166426	66166427	+	9
chr1	66174054	66174055	+	69
chr1	66200417	66200418	+	21
chr1	66243719	66243720	+	30
chr1	66244242	66244243	+	12
chr1	66244342	66244343	+	11
chr1	66244425	66244426	+	49
chr1	66251386	66251387	+	5
chr1	66256629	66256630	+	18
chr1	66284158	66284159	+	8
chr1	66294927	66294928	+	6
chr1	66312883	66312884	+	7
chr1	66315785	66315786	+	6
chr1	66319207	66319208	+	211
chr1	66351021	66351022	+	6
chr1	66352444	66352445	+	45
chr1	66352743	66352744	+	22
chr1	66355667	66355668	+	756
chr1	66365909	66365910	+	20
chr1	66386122	66386123	+	15
chr1	66400706	66400707	+	22
chr1	66407848	66407849	+	113
chr1	66417573	66417574	+	327
chr1	66436750	66436751	+	14
chr1	66439589	66439590	+	51
chr1	66449334	66449335	+	9
chr1	66507506	66507507	+	6
chr1	66508817	66508818	+	12
chr1	66515409	66515410	+	12
chr1	66521485	66521486	+	17
chr1	66524247	66524248	+	15
chr1	66533078	66533079	+	8
chr1	66559015	66559016	+	10
chr1	66559086	66559087	+	121
chr1	66562756	66562757	+	14
chr1	66580088	66580089	+	16
chr1	66581308	66581309	+	27
chr1	66581474	66581475	+	6
chr1	66581488	66581489	+	41
chr1	66597920	66597921	+	18
chr1	66615941	66615942	+	5
chr1	66625778	66625779	+	26
chr1	66633680	66633681	+	8
chr1	66684859	66684860	+	6
chr1	66688490	66688491	+	12
chr1	66694525	66694526	+	6
chr1	66712832	66712833	+	6
chr1	66713356	66713357	+	10
chr1	66723197	66723198	+	12
chr1	66742221	66742222	+	6
chr1	66746688	66746689	+	17
chr1	66756615	66756616	+	10
chr1	66759692	66759693	+	29
chr1	66777117	66777118	+	35
chr1	66785184	66785185	+	11
chr1	66792921	66792922	+	10
chr1	66793137	66793138	+	53
chr1	66818864	66818865	+	499
chr1	66819095	66819096	+	143
chr1	66828217	66828218	+	24
chr1	66831008	66831009	+	53
chr1	66843048	66843049	+	5
chr1	66953817	66953818	+	212
chr1	66954866	66954867	+	5
chr1	66969021	66969022	+	30
chr1	66973996	66973997	+	16
chr1	66989958	66989959	+	11
chr1	67003728	67003729	+	10
chr1	67028438	67028439	+	5
chr1	67030103	67030104	+	8
chr1	67046115	67046116	+	100
chr1	67092914	67092915	+	25
chr1	67118553	67118554	+	5
chr1	67142377	67142378	+	5
chr1	67153711	67153712	+	7
chr1	67185663	67185664	+	5
chr1	67199036	67199037	+	6
chr1	67203382	67203383	+	137
chr1	67208375	67208376	+	21
chr1	67226705	67226706	+	5
chr1	67242959	67242960	+	6
chr1	67282834	67282835	+	31
chr1	67284095	67284096	+	13
chr1	67298883	67298884	+	5
chr1	67309084	67309085	+	306
chr1	67334699	67334700	+	5
chr1	67336652	67336653	+	13
chr1	67353143	67353144	+	5
chr1	67375509	67375510	+	5
chr1	67378782	67378783	+	16
chr1	67384477	67384478	+	31
chr1	67385134	67385135	+	14
chr1	67405540	67405541	+	32
chr1	67422164	67422165	+	31
chr1	67443376	67443377	+	33
chr1	67447141	67447142	+	29
chr1	67471740	67471741	+	9
chr1	67476853	67476854	+	12
chr1	67533426	67533427	+	185
chr1	67560380	67560381	+	21
chr1	67581768	67581769	+	21
chr1	67603286	67603287	+	9
chr1	67639104	67639105	+	70
chr1	67639137	67639138	+	15
chr1	67639886	67639887	+	12
chr1	67642750	67642751	+	5
chr1	67652227	67652228	+	10
chr1	67664630	67664631	+	94
chr1	67694830	67694831	+	77
chr1	67717305	67717306	+	21
chr1	67718552	67718553	+	13
chr1	67719830	67719831	+	52
chr1	67721300	67721301	+	30
chr1	67730235	67730236	+	5
chr1	67733639	67733640	+	43
chr1	67756986	67756987	+	163
chr1	67785711	67785712	+	158
chr1	67798089	67798090	+	5
chr1	67817191	67817192	+	174
chr1	67830216	67830217	+	27
chr1	67841308	67841309	+	58
chr1	67847550	67847551	+	10
chr1	67901702	67901703	+	8
chr1	67935798	67935799	+	30
chr1	67951347	67951348	+	6
chr1	67960399	67960400	+	13
chr1	67983638	67983639	+	31
chr1	68002825	68002826	+	14
chr1	68053714	68053715	+	82
chr1	68081213	68081214	+	34
chr1	68096255	68096256	+	7
chr1	68104431	68104432	+	11
chr1	68114242	68114243	+	31
chr1	68132490	68132491	+	288
chr1	68146418	68146419	+	19
chr1	68181098	68181099	+	7
chr1	68182405	68182406	+	38
chr1	68231237	68231238	+	11
chr1	68233235	68233236	+	18
chr1	68268300	68268301	+	6
chr1	68283284	68283285	+	210
chr1	68314532	68314533	+	28
chr1	68320910	68320911	+	23
chr1	68337027	68337028	+	28
chr1	68383098	68383099	+	22
chr1	68442110	68442111	+	5
chr1	68467359	68467360	+	35
chr1	68483011	68483012	+	21
chr1	68491809	68491810	+	6
chr1	68518092	68518093	+	41
chr1	68529116	68529117	+	8
chr1	68547713	68547714	+	6
chr1	68671146	68671147	+	13
chr1	68697476	68697477	+	24
chr1	68698275	68698276	+	25
chr1	68716319	68716320	+	16
chr1	68793685	68793686	+	15
chr1	68891235	68891236	+	26
chr1	68898824	68898825	+	47
chr1	68905275	68905276	+	74
chr1	68908281	68908282	+	31
chr1	68960951	68960952	+	23
chr1	68984547	68984548	+	15
chr1	68984692	68984693	+	13
chr1	69023183	69023184	+	18
chr1	69032830	69032831	+	14
chr1	69036300	69036301	+	17
chr1	69070466	69070467	+	28
chr1	69096770	69096771	+	6
chr1	69184404	69184405	+	21
chr1	69239159	69239160	+	18
chr1	69244045	69244046	+	5
chr1	69252853	69252854	+	34
chr1	69282041	69282042	+	9
chr1	69302428	69302429	+	7
chr1	69310698	69310699	+	10
chr1	69345656	69345657	+	7
chr1	69384528	69384529	+	36
chr1	69387886	69387887	+	36
chr1	69498976	69498977	+	7
chr1	69586421	69586422	+	11
chr1	69602194	69602195	+	12
chr1	69635401	69635402	+	11
chr1	69654107	69654108	+	8
chr1	69659155	69659156	+	6
chr1	69662568	69662569	+	5
chr1	69672938	69672939	+	10
chr1	69702666	69702667	+	31
chr1	69703279	69703280	+	8
chr1	69724334	69724335	+	6
chr1	69758241	69758242	+	5
chr1	69771825	69771826	+	22
chr1	69797442	69797443	+	9
chr1	69819344	69819345	+	35
chr1	69821983	69821984	+	5
chr1	69877695	69877696	+	54
chr1	69881362	69881363	+	29
chr1	69920566	69920567	+	6
chr1	69923721	69923722	+	19
chr1	69926969	69926970	+	11
chr1	69944251	69944252	+	9
chr1	69984237	69984238	+	7
chr1	70021235	70021236	+	18
chr1	70022395	70022396	+	8
chr1	70024894	70024895	+	17
chr1	70063643	70063644	+	9
chr1	70065824	70065825	+	9
chr1	70079308	70079309	+	13
chr1	70082984	70082985	+	5
chr1	70087439	70087440	+	49
chr1	70093364	70093365	+	36
chr1	70103183	70103184	+	18
chr1	70103704	70103705	+	80
chr1	70110899	70110900	+	32
chr1	70137728	70137729	+	7
chr1	70151735	70151736	+	5
chr1	70171914	70171915	+	5
chr1	70181475	70181476	+	40
chr1	70183253	70183254	+	264
chr1	70194642	70194643	+	5
chr1	70215410	70215411	+	15
chr1	70217328	70217329	+	5
chr1	70221678	70221679	+	8
chr1	70233621	70233622	+	16
chr1	70242997	70242998	+	11
chr1	70261776	70261777	+	7
chr1	70290473	70290474	+	7
chr1	70300732	70300733	+	5
chr1	70317030	70317031	+	14
chr1	70319972	70319973	+	9
chr1	70336226	70336227	+	89
chr1	70341104	70341105	+	37
chr1	70366480	70366481	+	22
chr1	70374273	70374274	+	23
chr1	70386069	70386070	+	25
chr1	70391238	70391239	+	39
chr1	70393992	70393993	+	7
chr1	70409412	70409413	+	5
chr1	70415439	70415440	+	8
chr1	70441271	70441272	+	43
chr1	70481357	70481358	+	109
chr1	70489700	70489701	+	18
chr1	70502340	70502341	+	118
chr1	70505267	70505268	+	11
chr1	70506357	70506358	+	20
chr1	70511066	70511067	+	9
chr1	70530559	70530560	+	195
chr1	70539601	70539602	+	21
chr1	70539773	70539774	+	16
chr1	70571508	70571509	+	39
chr1	70587571	70587572	+	6
chr1	70596568	70596569	+	19
chr1	70598264	70598265	+	9
chr1	70603644	70603645	+	9
chr1	70625029	70625030	+	170
chr1	70684720	70684721	+	12
chr1	70716851	70716852	+	16
chr1	70737304	70737305	+	12
chr1	70750040	70750041	+	8
chr1	70764182	70764183	+	13
chr1	70765098	70765099	+	34
chr1	70775228	70775229	+	41
chr1	70775626	70775627	+	59
chr1	70790836	70790837	+	18
chr1	70821917	70821918	+	7
chr1	70843517	70843518	+	6
chr1	70860549	70860550	+	11
chr1	70875664	70875665	+	6
chr1	70912204	70912205	+	140
chr1	70928817	70928818	+	57
chr1	70929202	70929203	+	11
chr1	70935992	70935993	+	8
chr1	70970667	70970668	+	38
chr1	71005223	71005224	+	9
chr1	71015923	71015924	+	5
chr1	71021386	71021387	+	30
chr1	71072024	71072025	+	28
chr1	71091850	71091851	+	33
chr1	71105047	71105048	+	15
chr1	71172257	71172258	+	5
chr1	71205101	71205102	+	286
chr1	71287483	71287484	+	36
chr1	71327113	71327114	+	58
chr1	71355520	71355521	+	15
chr1	71440885	71440886	+	5
chr1	71448050	71448051	+	42
chr1	71483903	71483904	+	42
chr1	71553050	71553051	+	77
chr1	71562148	71562149	+	6
chr1	71566381	71566382	+	23
chr1	71571485	71571486	+	132
chr1	71642162	71642163	+	8
chr1	71674240	71674241	+	38
chr1	71696367	71696368	+	6
chr1	71706145	71706146	+	18
chr1	71743876	71743877	+	6
chr1	71746953	71746954	+	83
chr1	71749386	71749387	+	22
chr1	71756946	71756947	+	8
chr1	71799860	71799861	+	6
chr1	71808957	71808958	+	5
chr1	71823334	71823335	+	35
chr1	71832381	71832382	+	7
chr1	71865217	71865218	+	8
chr1	71868568	71868569	+	225
chr1	71877764	71877765	+	69
chr1	71879789	71879790	+	33
chr1	71907608	71907609	+	30
chr1	71930186	71930187	+	6
chr1	71939425	71939426	+	8
chr1	71954091	71954092	+	7
chr1	71955059	71955060	+	10
chr1	72037079	72037080	+	7
chr1	72061692	72061693	+	7
chr1	72063828	72063829	+	20
chr1	72087023	72087024	+	7
chr1	72106493	72106494	+	6
chr1	72130153	72130154	+	15
[truncated: 117,087 more rows]
