# Supplementary material for: Sleeping Beauty Transposon Insertions into Nucleolar DNA by an Engineered Transposase Localized in the Nucleolus
Source: Int J Mol Sci. 2023 Oct 7;24(19):14978. doi: 10.3390/ijms241914978 (PMC10573994; doi:10.3390/ijms241914978)
Supplement: Supplementary file 1 [file ijms-24-14978-s001.zip › HENA_Rand_minSup5Ins.txt]

chr1	5935	5936	+	12
chr1	6476	6477	+	5
chr1	13950	13951	+	5
chr1	19483	19484	+	22
chr1	34917	34918	+	15
chr1	79342	79343	+	24
chr1	87843	87844	+	5
chr1	142686	142687	+	10
chr1	159938	159939	+	7
chr1	161824	161825	+	12
chr1	161883	161884	+	8
chr1	229587	229588	+	7
chr1	240277	240278	+	7
chr1	257732	257733	+	6
chr1	277940	277941	+	41
chr1	279980	279981	+	7
chr1	295414	295415	+	29
chr1	298474	298475	+	9
chr1	299999	300000	+	7
chr1	306836	306837	+	9
chr1	308241	308242	+	8
chr1	310990	310991	+	5
chr1	327643	327644	+	13
chr1	339028	339029	+	24
chr1	339390	339391	+	10
chr1	341045	341046	+	14
chr1	374615	374616	+	23
chr1	376211	376212	+	5
chr1	398302	398303	+	7
chr1	438510	438511	+	131
chr1	497539	497540	+	14
chr1	522962	522963	+	18
chr1	541099	541100	+	20
chr1	616331	616332	+	104
chr1	622801	622802	+	8
chr1	659638	659639	+	7
chr1	798905	798906	+	14
chr1	817959	817960	+	6
chr1	945958	945959	+	25
chr1	1058385	1058386	+	62
chr1	1073566	1073567	+	5
chr1	1200019	1200020	+	12
chr1	1321571	1321572	+	8
chr1	1332735	1332736	+	63
chr1	1369767	1369768	+	9
chr1	1369815	1369816	+	12
chr1	1369849	1369850	+	10
chr1	1513148	1513149	+	11
chr1	1540006	1540007	+	16
chr1	1552973	1552974	+	5
chr1	1554927	1554928	+	15
chr1	1565375	1565376	+	8
chr1	1653497	1653498	+	16
chr1	1686864	1686865	+	6
chr1	1695443	1695444	+	7
chr1	1741480	1741481	+	29
chr1	1802495	1802496	+	19
chr1	1821632	1821633	+	13
chr1	1864049	1864050	+	7
chr1	1960251	1960252	+	14
chr1	1978663	1978664	+	12
chr1	2500658	2500659	+	24
chr1	2553655	2553656	+	35
chr1	2666243	2666244	+	8
chr1	2701434	2701435	+	10
chr1	2873871	2873872	+	30
chr1	2880403	2880404	+	6
chr1	2931140	2931141	+	29
chr1	2985001	2985002	+	6
chr1	2995780	2995781	+	5
chr1	3032492	3032493	+	9
chr1	3141048	3141049	+	17
chr1	3277655	3277656	+	9
chr1	3277662	3277663	+	20
chr1	3306773	3306774	+	10
chr1	3348891	3348892	+	6
chr1	3361798	3361799	+	10
chr1	3388348	3388349	+	15
chr1	3396916	3396917	+	15
chr1	3439060	3439061	+	29
chr1	3462189	3462190	+	11
chr1	3473097	3473098	+	5
chr1	3480129	3480130	+	24
chr1	3582975	3582976	+	8
chr1	3634893	3634894	+	6
chr1	3694306	3694307	+	5
chr1	3702143	3702144	+	5
chr1	3843590	3843591	+	13
chr1	4044062	4044063	+	6
chr1	4060068	4060069	+	13
chr1	4265727	4265728	+	5
chr1	4320108	4320109	+	7
chr1	4325200	4325201	+	17
chr1	4546186	4546187	+	5
chr1	4546407	4546408	+	35
chr1	4607232	4607233	+	9
chr1	4697782	4697783	+	7
chr1	4734106	4734107	+	90
chr1	5065542	5065543	+	99
chr1	5082418	5082419	+	6
chr1	5208739	5208740	+	17
chr1	5229095	5229096	+	18
chr1	5304057	5304058	+	166
chr1	5309860	5309861	+	17
chr1	5314224	5314225	+	14
chr1	5396728	5396729	+	9
chr1	5421033	5421034	+	15
chr1	5430647	5430648	+	16
chr1	5438635	5438636	+	7
chr1	5479013	5479014	+	16
chr1	5565922	5565923	+	5
chr1	5576359	5576360	+	9
chr1	5641955	5641956	+	13
chr1	5658534	5658535	+	6
chr1	5750050	5750051	+	7
chr1	5752878	5752879	+	6
chr1	5757542	5757543	+	8
chr1	5777782	5777783	+	9
chr1	5778658	5778659	+	14
chr1	5802501	5802502	+	28
chr1	5891102	5891103	+	16
chr1	5912164	5912165	+	13
chr1	5929041	5929042	+	13
chr1	5941339	5941340	+	5
chr1	5957427	5957428	+	7
chr1	5986053	5986054	+	12
chr1	6042418	6042419	+	21
chr1	6053772	6053773	+	8
chr1	6059999	6060000	+	31
chr1	6083629	6083630	+	20
chr1	6098811	6098812	+	7
chr1	6131103	6131104	+	5
chr1	6132503	6132504	+	15
chr1	6189310	6189311	+	14
chr1	6210549	6210550	+	10
chr1	6211563	6211564	+	5
chr1	6281045	6281046	+	15
chr1	6292232	6292233	+	76
chr1	6336651	6336652	+	8
chr1	6342595	6342596	+	5
chr1	6344110	6344111	+	13
chr1	6344135	6344136	+	8
chr1	6365714	6365715	+	9
chr1	6370684	6370685	+	7
chr1	6385578	6385579	+	5
chr1	6386017	6386018	+	7
chr1	6399970	6399971	+	14
chr1	6409998	6409999	+	11
chr1	6410123	6410124	+	121
chr1	6487745	6487746	+	5
chr1	6530277	6530278	+	10
chr1	6538891	6538892	+	13
chr1	6549346	6549347	+	32
chr1	6603628	6603629	+	18
chr1	6615225	6615226	+	14
chr1	6630917	6630918	+	10
chr1	6633000	6633001	+	7
chr1	6662418	6662419	+	122
chr1	6662923	6662924	+	7
chr1	6673791	6673792	+	8
chr1	6767750	6767751	+	20
chr1	6790157	6790158	+	8
chr1	6812097	6812098	+	30
chr1	6867425	6867426	+	6
chr1	6923997	6923998	+	6
chr1	6927280	6927281	+	17
chr1	6980484	6980485	+	16
chr1	7029256	7029257	+	11
chr1	7047919	7047920	+	14
chr1	7076815	7076816	+	7
chr1	7120876	7120877	+	10
chr1	7217291	7217292	+	6
chr1	7230971	7230972	+	6
chr1	7233724	7233725	+	5
chr1	7244571	7244572	+	16
chr1	7294839	7294840	+	6
chr1	7341768	7341769	+	9
chr1	7370011	7370012	+	5
chr1	7391127	7391128	+	18
chr1	7400872	7400873	+	18
chr1	7419839	7419840	+	5
chr1	7422009	7422010	+	35
chr1	7429883	7429884	+	6
chr1	7442124	7442125	+	19
chr1	7454818	7454819	+	6
chr1	7477791	7477792	+	15
chr1	7526290	7526291	+	6
chr1	7529029	7529030	+	5
chr1	7543856	7543857	+	16
chr1	7554082	7554083	+	6
chr1	7564208	7564209	+	14
chr1	7570298	7570299	+	10
chr1	7577213	7577214	+	5
chr1	7584174	7584175	+	9
chr1	7676835	7676836	+	24
chr1	7691114	7691115	+	67
chr1	7712884	7712885	+	29
chr1	7757639	7757640	+	7
chr1	7788379	7788380	+	16
chr1	7795566	7795567	+	31
chr1	7808136	7808137	+	45
chr1	7908179	7908180	+	6
chr1	7927678	7927679	+	7
chr1	7929578	7929579	+	32
chr1	7959392	7959393	+	20
chr1	7963975	7963976	+	9
chr1	7992493	7992494	+	6
chr1	8022179	8022180	+	9
chr1	8030560	8030561	+	8
chr1	8062855	8062856	+	7
chr1	8063767	8063768	+	15
chr1	8081764	8081765	+	11
chr1	8084534	8084535	+	6
chr1	8106957	8106958	+	5
chr1	8107116	8107117	+	8
chr1	8112021	8112022	+	9
chr1	8137279	8137280	+	7
chr1	8143448	8143449	+	6
chr1	8155823	8155824	+	5
chr1	8165231	8165232	+	22
chr1	8182098	8182099	+	6
chr1	8228506	8228507	+	7
chr1	8239228	8239229	+	8
chr1	8268885	8268886	+	8
chr1	8277528	8277529	+	8
chr1	8289968	8289969	+	5
chr1	8317430	8317431	+	11
chr1	8325012	8325013	+	20
chr1	8346776	8346777	+	5
chr1	8374787	8374788	+	200
chr1	8408163	8408164	+	6
chr1	8506192	8506193	+	9
chr1	8514037	8514038	+	34
chr1	8529789	8529790	+	8
chr1	8537764	8537765	+	5
chr1	8546393	8546394	+	5
chr1	8568751	8568752	+	9
chr1	8576052	8576053	+	6
chr1	8608576	8608577	+	16
chr1	8632920	8632921	+	16
chr1	8665352	8665353	+	8
chr1	8703242	8703243	+	77
chr1	8708906	8708907	+	49
chr1	8738703	8738704	+	12
chr1	8771968	8771969	+	10
chr1	8790390	8790391	+	15
chr1	8793446	8793447	+	5
chr1	8826955	8826956	+	6
chr1	8913322	8913323	+	64
chr1	8913349	8913350	+	98
chr1	8948094	8948095	+	7
chr1	8955877	8955878	+	15
chr1	8994400	8994401	+	31
chr1	9013772	9013773	+	20
chr1	9091848	9091849	+	24
chr1	9165101	9165102	+	205
chr1	9199280	9199281	+	5
chr1	9238057	9238058	+	5
chr1	9294735	9294736	+	5
chr1	9302380	9302381	+	6
chr1	9308723	9308724	+	15
chr1	9313247	9313248	+	24
chr1	9365516	9365517	+	55
chr1	9378014	9378015	+	17
chr1	9394025	9394026	+	13
chr1	9448763	9448764	+	6
chr1	9476868	9476869	+	5
chr1	9484239	9484240	+	20
chr1	9522982	9522983	+	24
chr1	9524017	9524018	+	8
chr1	9533632	9533633	+	229
chr1	9542049	9542050	+	7
chr1	9565833	9565834	+	10
chr1	9568496	9568497	+	7
chr1	9580545	9580546	+	17
chr1	9589260	9589261	+	108
chr1	9597233	9597234	+	5
chr1	9619214	9619215	+	5
chr1	9626206	9626207	+	9
chr1	9643918	9643919	+	10
chr1	9689540	9689541	+	23
chr1	9725626	9725627	+	9
chr1	9761875	9761876	+	5
chr1	9785581	9785582	+	5
chr1	9807691	9807692	+	5
chr1	9820234	9820235	+	17
chr1	9839324	9839325	+	19
chr1	9863611	9863612	+	7
chr1	9872686	9872687	+	9
chr1	9886503	9886504	+	17
chr1	9902665	9902666	+	28
chr1	9923826	9923827	+	10
chr1	9938235	9938236	+	10
chr1	9982345	9982346	+	24
chr1	9989668	9989669	+	12
chr1	10029913	10029914	+	9
chr1	10104752	10104753	+	7
chr1	10150926	10150927	+	6
chr1	10262377	10262378	+	5
chr1	10339626	10339627	+	8
chr1	10350333	10350334	+	22
chr1	10367376	10367377	+	18
chr1	10376548	10376549	+	11
chr1	10427690	10427691	+	12
chr1	10430760	10430761	+	5
chr1	10439235	10439236	+	5
chr1	10465255	10465256	+	21
chr1	10530104	10530105	+	20
chr1	10540019	10540020	+	7
chr1	10546040	10546041	+	12
chr1	10608218	10608219	+	11
chr1	10612242	10612243	+	5
chr1	10613752	10613753	+	6
chr1	10624845	10624846	+	13
chr1	10632581	10632582	+	10
chr1	10660326	10660327	+	8
chr1	10662313	10662314	+	12
chr1	10725106	10725107	+	13
chr1	10770055	10770056	+	10
chr1	10798095	10798096	+	25
chr1	10844324	10844325	+	6
chr1	10850425	10850426	+	7
chr1	10864795	10864796	+	32
chr1	10890395	10890396	+	12
chr1	10955685	10955686	+	15
chr1	10976663	10976664	+	6
chr1	10983185	10983186	+	25
chr1	10984457	10984458	+	19
chr1	10987400	10987401	+	5
chr1	11087689	11087690	+	26
chr1	11101326	11101327	+	6
chr1	11123555	11123556	+	20
chr1	11127880	11127881	+	14
chr1	11136614	11136615	+	8
chr1	11312643	11312644	+	6
chr1	11330444	11330445	+	12
chr1	11444816	11444817	+	16
chr1	11447771	11447772	+	9
chr1	11485739	11485740	+	14
chr1	11510172	11510173	+	7
chr1	11526599	11526600	+	18
chr1	11547027	11547028	+	10
chr1	11568248	11568249	+	51
chr1	11634287	11634288	+	113
chr1	11634384	11634385	+	126
chr1	11642210	11642211	+	7
chr1	11665138	11665139	+	13
chr1	11686195	11686196	+	8
chr1	11689582	11689583	+	5
chr1	11745331	11745332	+	5
chr1	11782409	11782410	+	12
chr1	11792859	11792860	+	16
chr1	11800145	11800146	+	33
chr1	11819930	11819931	+	15
chr1	11831414	11831415	+	5
chr1	11905189	11905190	+	135
chr1	11918869	11918870	+	11
chr1	12016574	12016575	+	17
chr1	12051695	12051696	+	9
chr1	12056079	12056080	+	5
chr1	12064090	12064091	+	6
chr1	12079623	12079624	+	8
chr1	12082669	12082670	+	8
chr1	12109016	12109017	+	14
chr1	12138649	12138650	+	12
chr1	12159317	12159318	+	16
chr1	12215350	12215351	+	7
chr1	12217008	12217009	+	5
chr1	12228338	12228339	+	5
chr1	12229520	12229521	+	6
chr1	12240353	12240354	+	15
chr1	12318813	12318814	+	6
chr1	12412893	12412894	+	12
chr1	12579800	12579801	+	6
chr1	12635612	12635613	+	7
chr1	12644091	12644092	+	11
chr1	12654124	12654125	+	6
chr1	12723840	12723841	+	7
chr1	12807885	12807886	+	20
chr1	12811775	12811776	+	9
chr1	12822011	12822012	+	12
chr1	12870537	12870538	+	10
chr1	13018159	13018160	+	8
chr1	13039834	13039835	+	6
chr1	13046072	13046073	+	7
chr1	13114973	13114974	+	7
chr1	13183313	13183314	+	24
chr1	13204312	13204313	+	5
chr1	13294742	13294743	+	6
chr1	13339326	13339327	+	5
chr1	13402039	13402040	+	6
chr1	13490305	13490306	+	9
chr1	13535905	13535906	+	9
chr1	13582557	13582558	+	14
chr1	13726955	13726956	+	12
chr1	13850584	13850585	+	8
chr1	13855593	13855594	+	12
chr1	13920534	13920535	+	41
chr1	13937101	13937102	+	46
chr1	13946556	13946557	+	5
chr1	13954112	13954113	+	10
chr1	13971822	13971823	+	8
chr1	13973866	13973867	+	5
chr1	14147437	14147438	+	5
chr1	14230964	14230965	+	6
chr1	14295174	14295175	+	195
chr1	14428380	14428381	+	12
chr1	14536907	14536908	+	21
chr1	14586344	14586345	+	10
chr1	14594370	14594371	+	5
chr1	14608224	14608225	+	24
chr1	14610832	14610833	+	6
chr1	14618721	14618722	+	12
chr1	14620795	14620796	+	32
chr1	14624510	14624511	+	8
chr1	14653038	14653039	+	6
chr1	14666050	14666051	+	18
chr1	14666352	14666353	+	164
chr1	14674990	14674991	+	6
chr1	14688589	14688590	+	10
chr1	14693929	14693930	+	63
chr1	14710831	14710832	+	5
chr1	14722300	14722301	+	13
chr1	14774771	14774772	+	7
chr1	14775969	14775970	+	29
chr1	14779468	14779469	+	14
chr1	14817849	14817850	+	11
chr1	14844744	14844745	+	5
chr1	14852809	14852810	+	5
chr1	14877891	14877892	+	8
chr1	14886824	14886825	+	5
chr1	14890744	14890745	+	10
chr1	14898227	14898228	+	5
chr1	14900343	14900344	+	10
chr1	14911526	14911527	+	16
chr1	14917650	14917651	+	5
chr1	14922642	14922643	+	8
chr1	14926785	14926786	+	5
chr1	14944376	14944377	+	12
chr1	14958194	14958195	+	7
chr1	14970852	14970853	+	87
chr1	14987728	14987729	+	66
chr1	14991101	14991102	+	106
chr1	15001318	15001319	+	26
chr1	15072150	15072151	+	9
chr1	15078271	15078272	+	11
chr1	15108696	15108697	+	6
chr1	15111238	15111239	+	5
chr1	15119673	15119674	+	185
chr1	15120449	15120450	+	24
chr1	15120672	15120673	+	5
chr1	15155472	15155473	+	5
chr1	15157811	15157812	+	8
chr1	15240187	15240188	+	5
chr1	15251802	15251803	+	9
chr1	15255166	15255167	+	19
chr1	15282762	15282763	+	5
chr1	15294122	15294123	+	5
chr1	15303965	15303966	+	9
chr1	15309016	15309017	+	6
chr1	15314717	15314718	+	7
chr1	15322090	15322091	+	23
chr1	15357615	15357616	+	12
chr1	15380438	15380439	+	8
chr1	15393011	15393012	+	5
chr1	15401482	15401483	+	10
chr1	15419484	15419485	+	5
chr1	15421450	15421451	+	15
chr1	15422244	15422245	+	7
chr1	15424125	15424126	+	9
chr1	15428294	15428295	+	5
chr1	15461573	15461574	+	13
chr1	15519273	15519274	+	37
chr1	15562546	15562547	+	11
chr1	15581848	15581849	+	17
chr1	15598854	15598855	+	5
chr1	15610703	15610704	+	16
chr1	15611888	15611889	+	27
chr1	15618661	15618662	+	5
chr1	15620251	15620252	+	8
chr1	15629525	15629526	+	22
chr1	15634470	15634471	+	8
chr1	15652961	15652962	+	8
chr1	15671781	15671782	+	8
chr1	15687035	15687036	+	14
chr1	15708511	15708512	+	5
chr1	15732077	15732078	+	42
chr1	15776219	15776220	+	11
chr1	15789543	15789544	+	108
chr1	15803007	15803008	+	8
chr1	15854824	15854825	+	6
chr1	15861168	15861169	+	15
chr1	15865488	15865489	+	13
chr1	15867026	15867027	+	8
chr1	15867160	15867161	+	7
chr1	15878691	15878692	+	12
chr1	15889202	15889203	+	5
chr1	15919674	15919675	+	6
chr1	15919729	15919730	+	8
chr1	15970736	15970737	+	5
chr1	15988059	15988060	+	5
chr1	15988937	15988938	+	7
chr1	16037152	16037153	+	6
chr1	16059023	16059024	+	7
chr1	16059478	16059479	+	5
chr1	16059614	16059615	+	5
chr1	16062760	16062761	+	7
chr1	16088447	16088448	+	7
chr1	16094634	16094635	+	5
chr1	16094693	16094694	+	23
chr1	16118060	16118061	+	8
chr1	16141751	16141752	+	8
chr1	16224429	16224430	+	7
chr1	16225020	16225021	+	5
chr1	16255689	16255690	+	6
chr1	16261926	16261927	+	18
chr1	16269477	16269478	+	10
chr1	16277190	16277191	+	5
chr1	16284057	16284058	+	9
chr1	16297449	16297450	+	8
chr1	16365282	16365283	+	6
chr1	16400338	16400339	+	7
chr1	16400501	16400502	+	5
chr1	16412803	16412804	+	34
chr1	16437577	16437578	+	13
chr1	16441680	16441681	+	21
chr1	16441684	16441685	+	6
chr1	16450753	16450754	+	7
chr1	16475447	16475448	+	7
chr1	16483264	16483265	+	12
chr1	16522540	16522541	+	6
chr1	16526813	16526814	+	35
chr1	16528111	16528112	+	12
chr1	16532057	16532058	+	17
chr1	16533233	16533234	+	9
chr1	16556391	16556392	+	12
chr1	16581610	16581611	+	37
chr1	16599894	16599895	+	13
chr1	16601049	16601050	+	8
chr1	16601061	16601062	+	5
chr1	16602492	16602493	+	6
chr1	16615864	16615865	+	8
chr1	16621033	16621034	+	12
chr1	16628931	16628932	+	6
chr1	16656697	16656698	+	36
chr1	16656727	16656728	+	21
chr1	16660597	16660598	+	5
chr1	16662237	16662238	+	8
chr1	16682211	16682212	+	7
chr1	16685970	16685971	+	9
chr1	16689709	16689710	+	15
chr1	16701445	16701446	+	12
chr1	16711405	16711406	+	8
chr1	16720990	16720991	+	12
chr1	16722782	16722783	+	15
chr1	16737934	16737935	+	8
chr1	16768636	16768637	+	7
chr1	16869106	16869107	+	11
chr1	16875513	16875514	+	6
chr1	16915693	16915694	+	5
chr1	16991451	16991452	+	15
chr1	16993117	16993118	+	7
chr1	16998389	16998390	+	5
chr1	16999296	16999297	+	8
chr1	17105411	17105412	+	9
chr1	17109382	17109383	+	5
chr1	17112914	17112915	+	14
chr1	17137017	17137018	+	11
chr1	17143581	17143582	+	17
chr1	17173403	17173404	+	19
chr1	17184325	17184326	+	5
chr1	17197831	17197832	+	6
chr1	17230127	17230128	+	13
chr1	17246942	17246943	+	6
chr1	17256665	17256666	+	9
chr1	17328692	17328693	+	9
chr1	17408153	17408154	+	13
chr1	17499782	17499783	+	21
chr1	17508600	17508601	+	37
chr1	17585425	17585426	+	7
chr1	17630539	17630540	+	6
chr1	17758039	17758040	+	8
chr1	17859376	17859377	+	23
chr1	17895717	17895718	+	10
chr1	17965749	17965750	+	14
chr1	18028552	18028553	+	27
chr1	18059391	18059392	+	9
chr1	18312949	18312950	+	118
chr1	18320341	18320342	+	16
chr1	18343852	18343853	+	5
chr1	18351239	18351240	+	18
chr1	18436794	18436795	+	15
chr1	18467723	18467724	+	6
chr1	18556875	18556876	+	18
chr1	18565646	18565647	+	5
chr1	18674985	18674986	+	6
chr1	18682791	18682792	+	9
chr1	18689627	18689628	+	7
chr1	18754832	18754833	+	14
chr1	18796624	18796625	+	19
chr1	18820112	18820113	+	7
chr1	18833101	18833102	+	31
chr1	18838739	18838740	+	8
chr1	18858019	18858020	+	9
chr1	18895835	18895836	+	23
chr1	18898149	18898150	+	9
chr1	18933971	18933972	+	7
chr1	18947791	18947792	+	50
chr1	18960016	18960017	+	8
chr1	19006256	19006257	+	5
chr1	19008135	19008136	+	7
chr1	19021755	19021756	+	18
chr1	19023567	19023568	+	5
chr1	19032672	19032673	+	16
chr1	19064208	19064209	+	13
chr1	19088607	19088608	+	12
chr1	19101627	19101628	+	9
chr1	19102484	19102485	+	17
chr1	19157322	19157323	+	10
chr1	19160611	19160612	+	16
chr1	19189506	19189507	+	9
chr1	19268017	19268018	+	9
chr1	19269147	19269148	+	18
chr1	19289921	19289922	+	42
chr1	19305785	19305786	+	5
chr1	19317249	19317250	+	32
chr1	19351517	19351518	+	8
chr1	19358915	19358916	+	111
chr1	19377672	19377673	+	5
chr1	19380390	19380391	+	5
chr1	19392163	19392164	+	9
chr1	19392984	19392985	+	7
chr1	19413719	19413720	+	74
chr1	19415572	19415573	+	5
chr1	19508070	19508071	+	14
chr1	19520180	19520181	+	7
chr1	19525482	19525483	+	7
chr1	19534628	19534629	+	13
chr1	19536667	19536668	+	7
chr1	19575130	19575131	+	5
chr1	19626328	19626329	+	7
chr1	19646178	19646179	+	26
chr1	19657566	19657567	+	6
chr1	19700454	19700455	+	13
chr1	19704253	19704254	+	61
chr1	19707802	19707803	+	6
chr1	19708464	19708465	+	49
chr1	19833974	19833975	+	5
chr1	19841780	19841781	+	8
chr1	19944317	19944318	+	10
chr1	19971672	19971673	+	7
chr1	20025697	20025698	+	12
chr1	20049178	20049179	+	7
chr1	20051108	20051109	+	18
chr1	20160440	20160441	+	73
chr1	20164222	20164223	+	6
chr1	20181028	20181029	+	19
chr1	20197667	20197668	+	128
chr1	20209239	20209240	+	8
chr1	20229063	20229064	+	139
chr1	20230234	20230235	+	8
chr1	20256905	20256906	+	22
chr1	20329757	20329758	+	59
chr1	20372918	20372919	+	10
chr1	20373800	20373801	+	5
chr1	20393829	20393830	+	6
chr1	20432123	20432124	+	32
chr1	20450538	20450539	+	5
chr1	20454536	20454537	+	10
chr1	20479937	20479938	+	17
chr1	20525765	20525766	+	12
chr1	20573819	20573820	+	11
chr1	20578156	20578157	+	14
chr1	20588938	20588939	+	6
chr1	20606216	20606217	+	8
chr1	20615325	20615326	+	18
chr1	20617240	20617241	+	7
chr1	20619484	20619485	+	26
chr1	20638436	20638437	+	36
chr1	20650845	20650846	+	28
chr1	20657569	20657570	+	9
chr1	20665497	20665498	+	234
chr1	20722204	20722205	+	5
chr1	20725893	20725894	+	11
chr1	20726966	20726967	+	12
chr1	20728217	20728218	+	8
chr1	20731621	20731622	+	20
chr1	20731702	20731703	+	12
chr1	20750476	20750477	+	25
chr1	20752567	20752568	+	14
chr1	20831281	20831282	+	5
chr1	20840539	20840540	+	13
chr1	20854722	20854723	+	17
chr1	20856087	20856088	+	7
chr1	20885800	20885801	+	12
chr1	20885944	20885945	+	5
chr1	20891436	20891437	+	6
chr1	20975920	20975921	+	8
chr1	20978671	20978672	+	17
chr1	20998786	20998787	+	6
chr1	20999200	20999201	+	46
chr1	21017605	21017606	+	7
chr1	21024375	21024376	+	9
chr1	21090963	21090964	+	7
chr1	21181167	21181168	+	7
chr1	21194483	21194484	+	10
chr1	21201733	21201734	+	19
chr1	21208258	21208259	+	6
chr1	21238641	21238642	+	20
chr1	21258281	21258282	+	8
chr1	21262866	21262867	+	7
chr1	21268608	21268609	+	82
chr1	21286291	21286292	+	6
chr1	21295955	21295956	+	10
chr1	21309613	21309614	+	36
chr1	21311212	21311213	+	6
chr1	21329525	21329526	+	24
chr1	21330550	21330551	+	6
chr1	21386137	21386138	+	7
chr1	21410600	21410601	+	18
chr1	21445358	21445359	+	7
chr1	21477042	21477043	+	15
chr1	21479722	21479723	+	5
chr1	21500878	21500879	+	6
chr1	21508245	21508246	+	12
chr1	21508510	21508511	+	5
chr1	21526035	21526036	+	9
chr1	21546691	21546692	+	7
chr1	21551240	21551241	+	94
chr1	21565441	21565442	+	7
chr1	21573150	21573151	+	5
chr1	21579116	21579117	+	34
chr1	21592950	21592951	+	14
chr1	21603896	21603897	+	7
chr1	21623263	21623264	+	78
chr1	21659315	21659316	+	36
chr1	21659401	21659402	+	18
chr1	21669315	21669316	+	5
chr1	21689693	21689694	+	105
chr1	21700984	21700985	+	6
chr1	21710410	21710411	+	314
chr1	21749061	21749062	+	10
chr1	21773635	21773636	+	40
chr1	21787289	21787290	+	17
chr1	21792137	21792138	+	12
chr1	21809790	21809791	+	7
chr1	21832670	21832671	+	9
chr1	21843183	21843184	+	8
chr1	21858739	21858740	+	30
chr1	21860731	21860732	+	7
chr1	21880991	21880992	+	193
chr1	21890024	21890025	+	11
chr1	21891927	21891928	+	71
chr1	21902473	21902474	+	60
chr1	21912894	21912895	+	16
chr1	21918778	21918779	+	8
chr1	21927621	21927622	+	8
chr1	21928988	21928989	+	75
chr1	21933074	21933075	+	7
chr1	21962623	21962624	+	10
chr1	21983422	21983423	+	19
chr1	21989577	21989578	+	5
chr1	22071895	22071896	+	17
chr1	22076975	22076976	+	34
chr1	22077859	22077860	+	11
chr1	22089560	22089561	+	7
chr1	22206703	22206704	+	6
chr1	22226982	22226983	+	5
chr1	22278451	22278452	+	21
chr1	22308196	22308197	+	5
chr1	22331235	22331236	+	10
chr1	22379626	22379627	+	6
chr1	22530395	22530396	+	12
chr1	22697181	22697182	+	18
chr1	22763658	22763659	+	51
chr1	22794607	22794608	+	9
chr1	22818765	22818766	+	16
chr1	22830660	22830661	+	10
chr1	22839209	22839210	+	13
chr1	22886536	22886537	+	5
chr1	22898846	22898847	+	7
chr1	22918905	22918906	+	5
chr1	22927660	22927661	+	21
chr1	22928280	22928281	+	16
chr1	22930438	22930439	+	6
chr1	22932408	22932409	+	18
chr1	22946905	22946906	+	9
chr1	22950019	22950020	+	29
chr1	22951098	22951099	+	10
chr1	22961579	22961580	+	13
chr1	22964166	22964167	+	8
chr1	22969401	22969402	+	11
chr1	22973355	22973356	+	62
chr1	22985262	22985263	+	7
chr1	22987030	22987031	+	11
chr1	23020907	23020908	+	9
chr1	23033110	23033111	+	6
chr1	23036361	23036362	+	6
chr1	23096648	23096649	+	40
chr1	23114650	23114651	+	12
chr1	23119004	23119005	+	89
chr1	23122112	23122113	+	7
chr1	23125896	23125897	+	13
chr1	23184137	23184138	+	6
chr1	23192954	23192955	+	18
chr1	23227825	23227826	+	9
chr1	23227885	23227886	+	6
chr1	23234127	23234128	+	29
chr1	23251290	23251291	+	5
chr1	23252938	23252939	+	12
chr1	23272511	23272512	+	9
chr1	23282641	23282642	+	24
chr1	23308352	23308353	+	5
chr1	23354374	23354375	+	9
chr1	23370527	23370528	+	8
chr1	23398139	23398140	+	7
chr1	23418146	23418147	+	5
chr1	23434337	23434338	+	14
chr1	23458276	23458277	+	10
chr1	23470367	23470368	+	5
chr1	23502678	23502679	+	11
chr1	23522093	23522094	+	273
chr1	23535442	23535443	+	5
chr1	23546165	23546166	+	18
chr1	23564488	23564489	+	15
chr1	23568395	23568396	+	12
chr1	23570325	23570326	+	72
chr1	23573202	23573203	+	8
chr1	23573726	23573727	+	21
chr1	23580738	23580739	+	13
chr1	23610436	23610437	+	12
chr1	23658001	23658002	+	32
chr1	23659530	23659531	+	7
chr1	23666063	23666064	+	60
chr1	23702469	23702470	+	11
chr1	23729007	23729008	+	35
chr1	23731044	23731045	+	5
chr1	23746870	23746871	+	7
chr1	23767098	23767099	+	46
chr1	23771356	23771357	+	15
chr1	23782285	23782286	+	26
chr1	23800211	23800212	+	7
chr1	23835517	23835518	+	7
chr1	23840778	23840779	+	11
chr1	23841904	23841905	+	32
chr1	23904136	23904137	+	32
chr1	23910007	23910008	+	31
chr1	23916807	23916808	+	15
chr1	23988102	23988103	+	11
chr1	24023464	24023465	+	5
chr1	24041525	24041526	+	54
chr1	24056860	24056861	+	16
chr1	24066849	24066850	+	10
chr1	24081605	24081606	+	14
chr1	24115216	24115217	+	7
chr1	24126394	24126395	+	5
chr1	24139367	24139368	+	10
chr1	24147604	24147605	+	6
chr1	24150778	24150779	+	15
chr1	24154780	24154781	+	8
chr1	24174958	24174959	+	6
chr1	24179083	24179084	+	11
chr1	24182366	24182367	+	15
chr1	24211811	24211812	+	20
chr1	24219119	24219120	+	8
chr1	24230793	24230794	+	17
chr1	24235393	24235394	+	12
chr1	24242240	24242241	+	50
chr1	24250917	24250918	+	5
chr1	24253568	24253569	+	7
chr1	24256144	24256145	+	16
chr1	24265799	24265800	+	76
chr1	24310294	24310295	+	11
chr1	24339853	24339854	+	10
chr1	24348621	24348622	+	27
chr1	24368481	24368482	+	15
chr1	24382495	24382496	+	32
chr1	24392716	24392717	+	19
chr1	24398083	24398084	+	10
chr1	24402346	24402347	+	6
chr1	24424293	24424294	+	118
chr1	24426932	24426933	+	8
chr1	24436964	24436965	+	12
chr1	24443025	24443026	+	8
chr1	24452486	24452487	+	5
chr1	24463713	24463714	+	5
chr1	24485911	24485912	+	5
chr1	24516278	24516279	+	24
chr1	24518375	24518376	+	8
chr1	24525956	24525957	+	9
chr1	24566856	24566857	+	5
chr1	24598015	24598016	+	46
chr1	24602824	24602825	+	5
chr1	24608125	24608126	+	137
chr1	24626270	24626271	+	21
chr1	24629277	24629278	+	5
chr1	24632387	24632388	+	6
chr1	24663669	24663670	+	14
chr1	24665503	24665504	+	5
chr1	24668479	24668480	+	22
chr1	24668787	24668788	+	9
chr1	24682938	24682939	+	13
chr1	24709015	24709016	+	11
chr1	24732624	24732625	+	17
chr1	24756514	24756515	+	6
chr1	24799219	24799220	+	12
chr1	24803706	24803707	+	11
chr1	24808105	24808106	+	20
chr1	24835575	24835576	+	87
chr1	24971823	24971824	+	16
chr1	24972201	24972202	+	58
chr1	24989642	24989643	+	7
chr1	24995257	24995258	+	5
chr1	25002256	25002257	+	6
chr1	25030425	25030426	+	8
chr1	25087422	25087423	+	33
chr1	25090001	25090002	+	7
chr1	25105810	25105811	+	6
chr1	25107094	25107095	+	11
chr1	25152167	25152168	+	7
chr1	25185127	25185128	+	8
chr1	25199209	25199210	+	5
chr1	25270400	25270401	+	5
chr1	25272922	25272923	+	6
chr1	25278830	25278831	+	5
chr1	25279199	25279200	+	71
chr1	25303324	25303325	+	121
chr1	25311311	25311312	+	6
chr1	25319295	25319296	+	5
chr1	25353058	25353059	+	6
chr1	25363797	25363798	+	12
chr1	25474811	25474812	+	8
chr1	25486441	25486442	+	5
chr1	25580055	25580056	+	9
chr1	25600316	25600317	+	6
chr1	25654782	25654783	+	5
chr1	25682128	25682129	+	13
chr1	25707446	25707447	+	12
chr1	25745323	25745324	+	9
chr1	25752563	25752564	+	17
chr1	25769140	25769141	+	219
chr1	25787688	25787689	+	35
chr1	25801478	25801479	+	22
chr1	25836389	25836390	+	15
chr1	25838206	25838207	+	59
chr1	25849590	25849591	+	5
chr1	25886677	25886678	+	7
chr1	25934318	25934319	+	13
chr1	25939912	25939913	+	43
chr1	25969101	25969102	+	10
chr1	25973937	25973938	+	71
chr1	26011970	26011971	+	7
chr1	26050154	26050155	+	14
chr1	26052134	26052135	+	21
chr1	26057545	26057546	+	31
chr1	26066661	26066662	+	22
chr1	26082951	26082952	+	14
chr1	26105946	26105947	+	7
chr1	26178412	26178413	+	9
chr1	26192781	26192782	+	12
chr1	26267706	26267707	+	26
chr1	26269346	26269347	+	17
chr1	26273574	26273575	+	10
chr1	26297372	26297373	+	8
chr1	26308131	26308132	+	11
chr1	26336533	26336534	+	5
chr1	26377557	26377558	+	9
chr1	26385192	26385193	+	16
chr1	26400179	26400180	+	9
chr1	26427018	26427019	+	9
chr1	26427239	26427240	+	15
chr1	26432829	26432830	+	13
chr1	26471985	26471986	+	6
chr1	26492931	26492932	+	13
chr1	26502060	26502061	+	9
chr1	26507345	26507346	+	14
chr1	26513387	26513388	+	16
chr1	26514327	26514328	+	14
chr1	26518530	26518531	+	9
chr1	26521838	26521839	+	21
chr1	26539962	26539963	+	74
chr1	26541577	26541578	+	8
chr1	26563564	26563565	+	5
chr1	26600104	26600105	+	23
chr1	26602298	26602299	+	15
chr1	26605501	26605502	+	5
chr1	26635346	26635347	+	5
chr1	26663098	26663099	+	10
chr1	26675849	26675850	+	12
chr1	26679592	26679593	+	6
chr1	26698513	26698514	+	80
chr1	26706745	26706746	+	7
chr1	26786145	26786146	+	13
chr1	26786478	26786479	+	16
chr1	26799913	26799914	+	38
chr1	26818260	26818261	+	13
chr1	26840906	26840907	+	10
chr1	26898611	26898612	+	70
chr1	26923173	26923174	+	9
chr1	26929513	26929514	+	19
chr1	26987131	26987132	+	5
chr1	26991508	26991509	+	7
chr1	27005814	27005815	+	5
chr1	27007728	27007729	+	6
chr1	27015440	27015441	+	10
chr1	27019797	27019798	+	5
chr1	27021004	27021005	+	7
chr1	27037642	27037643	+	11
chr1	27053290	27053291	+	9
chr1	27057344	27057345	+	12
chr1	27118788	27118789	+	20
chr1	27152741	27152742	+	6
chr1	27193089	27193090	+	5
chr1	27274899	27274900	+	20
chr1	27284965	27284966	+	33
chr1	27289531	27289532	+	5
chr1	27311866	27311867	+	10
chr1	27327822	27327823	+	5
chr1	27363162	27363163	+	7
chr1	27366345	27366346	+	96
chr1	27396284	27396285	+	130
chr1	27421609	27421610	+	22
chr1	27494359	27494360	+	11
chr1	27512550	27512551	+	10
chr1	27529799	27529800	+	7
chr1	27569517	27569518	+	21
chr1	27570965	27570966	+	10
chr1	27572071	27572072	+	8
chr1	27604121	27604122	+	12
chr1	27648318	27648319	+	9
chr1	27733993	27733994	+	19
chr1	27752377	27752378	+	122
chr1	27752379	27752380	+	75
chr1	27761249	27761250	+	9
chr1	27780271	27780272	+	7
chr1	27793933	27793934	+	8
chr1	27821143	27821144	+	60
chr1	27829646	27829647	+	5
chr1	27836095	27836096	+	12
chr1	27862243	27862244	+	12
chr1	27864463	27864464	+	6
chr1	27867321	27867322	+	7
chr1	27870333	27870334	+	27
chr1	27878423	27878424	+	5
chr1	27890578	27890579	+	5
chr1	27890603	27890604	+	14
chr1	27934530	27934531	+	11
chr1	27937196	27937197	+	12
chr1	27937863	27937864	+	12
chr1	27974265	27974266	+	26
chr1	27978554	27978555	+	22
chr1	27981183	27981184	+	7
chr1	27982039	27982040	+	6
chr1	27983825	27983826	+	5
chr1	27997768	27997769	+	5
chr1	28034456	28034457	+	5
chr1	28039215	28039216	+	6
chr1	28054729	28054730	+	91
chr1	28074229	28074230	+	21
chr1	28083803	28083804	+	75
chr1	28104960	28104961	+	18
chr1	28175716	28175717	+	8
chr1	28178142	28178143	+	10
chr1	28179243	28179244	+	12
chr1	28182179	28182180	+	57
chr1	28198086	28198087	+	137
chr1	28201727	28201728	+	6
chr1	28245471	28245472	+	11
chr1	28309269	28309270	+	8
chr1	28356012	28356013	+	14
chr1	28359328	28359329	+	19
chr1	28378535	28378536	+	9
chr1	28380940	28380941	+	9
chr1	28403414	28403415	+	6
chr1	28413856	28413857	+	11
chr1	28431481	28431482	+	8
chr1	28448916	28448917	+	5
chr1	28473837	28473838	+	5
chr1	28498327	28498328	+	5
chr1	28543979	28543980	+	8
chr1	28581622	28581623	+	7
chr1	28611824	28611825	+	10
chr1	28630845	28630846	+	16
chr1	28647220	28647221	+	41
chr1	28657905	28657906	+	21
chr1	28658525	28658526	+	36
chr1	28662158	28662159	+	13
chr1	28663886	28663887	+	23
chr1	28676029	28676030	+	6
chr1	28679154	28679155	+	15
chr1	28691782	28691783	+	9
chr1	28706264	28706265	+	14
chr1	28721954	28721955	+	26
chr1	28741540	28741541	+	7
chr1	28746976	28746977	+	8
chr1	28747983	28747984	+	9
chr1	28820485	28820486	+	10
chr1	28821119	28821120	+	5
chr1	28839823	28839824	+	5
chr1	28850717	28850718	+	20
chr1	28860340	28860341	+	5
chr1	28888961	28888962	+	10
chr1	28900512	28900513	+	80
chr1	28925797	28925798	+	7
chr1	28932091	28932092	+	5
chr1	28991091	28991092	+	38
chr1	29008225	29008226	+	10
chr1	29015429	29015430	+	6
chr1	29025839	29025840	+	5
chr1	29070571	29070572	+	14
chr1	29075221	29075222	+	32
chr1	29075250	29075251	+	13
chr1	29089869	29089870	+	118
chr1	29110052	29110053	+	9
chr1	29119287	29119288	+	6
chr1	29320448	29320449	+	5
chr1	29409536	29409537	+	7
chr1	29452066	29452067	+	5
chr1	29500959	29500960	+	5
chr1	29666804	29666805	+	9
chr1	29780930	29780931	+	11
chr1	29828509	29828510	+	8
chr1	29843108	29843109	+	94
chr1	29899492	29899493	+	15
chr1	29916178	29916179	+	8
chr1	29966046	29966047	+	60
chr1	29998790	29998791	+	25
chr1	30011683	30011684	+	5
chr1	30021145	30021146	+	10
chr1	30036804	30036805	+	13
chr1	30054429	30054430	+	5
chr1	30080408	30080409	+	6
chr1	30088658	30088659	+	189
chr1	30097352	30097353	+	28
chr1	30097916	30097917	+	10
chr1	30136538	30136539	+	18
chr1	30166206	30166207	+	9
chr1	30175811	30175812	+	25
chr1	30178729	30178730	+	5
chr1	30185567	30185568	+	11
chr1	30189541	30189542	+	40
chr1	30194858	30194859	+	13
chr1	30208290	30208291	+	6
chr1	30224136	30224137	+	6
chr1	30244934	30244935	+	13
chr1	30247045	30247046	+	19
chr1	30255765	30255766	+	9
chr1	30267173	30267174	+	5
chr1	30292947	30292948	+	6
chr1	30309335	30309336	+	14
chr1	30311177	30311178	+	10
chr1	30332968	30332969	+	5
chr1	30343099	30343100	+	30
chr1	30360650	30360651	+	10
chr1	30371985	30371986	+	7
chr1	30385479	30385480	+	46
chr1	30399952	30399953	+	8
chr1	30404240	30404241	+	7
chr1	30423280	30423281	+	6
chr1	30483228	30483229	+	8
chr1	30486428	30486429	+	19
chr1	30489304	30489305	+	11
chr1	30490772	30490773	+	65
chr1	30521887	30521888	+	66
chr1	30531495	30531496	+	5
chr1	30581320	30581321	+	18
chr1	30583480	30583481	+	10
chr1	30592462	30592463	+	5
chr1	30612258	30612259	+	25
chr1	30613547	30613548	+	6
chr1	30613626	30613627	+	8
chr1	30617325	30617326	+	5
chr1	30624092	30624093	+	7
chr1	30633671	30633672	+	9
chr1	30644837	30644838	+	9
chr1	30660360	30660361	+	14
chr1	30664768	30664769	+	27
chr1	30671466	30671467	+	28
chr1	30680687	30680688	+	13
chr1	30697808	30697809	+	7
chr1	30704845	30704846	+	6
chr1	30705794	30705795	+	8
chr1	30711736	30711737	+	20
chr1	30734891	30734892	+	9
chr1	30738583	30738584	+	9
chr1	30771820	30771821	+	137
chr1	30784376	30784377	+	5
chr1	30815331	30815332	+	8
chr1	30815714	30815715	+	7
chr1	30822813	30822814	+	6
chr1	30844230	30844231	+	16
chr1	30872489	30872490	+	16
chr1	30880518	30880519	+	8
chr1	30883817	30883818	+	25
chr1	30885986	30885987	+	11
chr1	30944917	30944918	+	11
chr1	30962801	30962802	+	14
chr1	30971058	30971059	+	8
chr1	30986168	30986169	+	6
chr1	30996516	30996517	+	11
chr1	31000769	31000770	+	11
chr1	31013635	31013636	+	36
chr1	31050211	31050212	+	28
chr1	31064226	31064227	+	15
chr1	31071393	31071394	+	10
chr1	31079644	31079645	+	5
chr1	31098276	31098277	+	15
chr1	31124751	31124752	+	5
chr1	31149815	31149816	+	29
chr1	31162714	31162715	+	7
chr1	31164503	31164504	+	6
chr1	31185777	31185778	+	8
chr1	31192984	31192985	+	14
chr1	31196034	31196035	+	10
chr1	31201939	31201940	+	6
chr1	31211499	31211500	+	8
chr1	31228575	31228576	+	9
chr1	31239051	31239052	+	6
chr1	31257652	31257653	+	8
chr1	31260855	31260856	+	6
chr1	31267895	31267896	+	9
chr1	31333385	31333386	+	9
chr1	31353141	31353142	+	7
chr1	31354222	31354223	+	13
chr1	31361000	31361001	+	16
chr1	31376575	31376576	+	33
chr1	31383188	31383189	+	13
chr1	31384252	31384253	+	15
chr1	31385473	31385474	+	13
chr1	31388400	31388401	+	5
chr1	31400942	31400943	+	21
chr1	31403680	31403681	+	6
chr1	31404412	31404413	+	20
chr1	31414024	31414025	+	55
chr1	31415084	31415085	+	6
chr1	31462075	31462076	+	6
chr1	31467469	31467470	+	19
chr1	31498374	31498375	+	10
chr1	31499433	31499434	+	5
chr1	31505376	31505377	+	7
chr1	31540682	31540683	+	26
chr1	31540961	31540962	+	5
chr1	31567395	31567396	+	5
chr1	31570800	31570801	+	21
chr1	31623236	31623237	+	19
chr1	31629261	31629262	+	7
chr1	31632501	31632502	+	8
chr1	31638893	31638894	+	14
chr1	31648668	31648669	+	7
chr1	31651987	31651988	+	23
chr1	31654763	31654764	+	10
chr1	31681756	31681757	+	12
chr1	31687047	31687048	+	5
chr1	31690449	31690450	+	11
chr1	31690581	31690582	+	126
chr1	31695030	31695031	+	11
chr1	31710244	31710245	+	5
chr1	31717200	31717201	+	6
chr1	31727385	31727386	+	9
chr1	31750703	31750704	+	10
chr1	31764162	31764163	+	87
chr1	31766724	31766725	+	11
chr1	31768715	31768716	+	9
chr1	31777298	31777299	+	5
chr1	31777746	31777747	+	10
chr1	31782939	31782940	+	5
chr1	31800104	31800105	+	110
chr1	31836614	31836615	+	28
chr1	31837921	31837922	+	19
chr1	31837977	31837978	+	16
chr1	31842024	31842025	+	9
chr1	31858912	31858913	+	16
chr1	31866579	31866580	+	38
chr1	31895999	31896000	+	31
chr1	31916101	31916102	+	7
chr1	31943137	31943138	+	6
chr1	31972411	31972412	+	21
chr1	31994073	31994074	+	17
chr1	31994551	31994552	+	156
chr1	31997699	31997700	+	22
chr1	32001965	32001966	+	15
chr1	32009578	32009579	+	12
chr1	32095875	32095876	+	123
chr1	32113263	32113264	+	6
chr1	32114852	32114853	+	26
chr1	32115003	32115004	+	15
chr1	32136125	32136126	+	141
chr1	32204506	32204507	+	28
chr1	32204524	32204525	+	8
chr1	32223678	32223679	+	18
chr1	32253217	32253218	+	14
chr1	32256346	32256347	+	6
chr1	32269534	32269535	+	5
chr1	32277082	32277083	+	7
chr1	32281219	32281220	+	6
chr1	32283462	32283463	+	12
chr1	32286037	32286038	+	6
chr1	32294296	32294297	+	15
chr1	32317711	32317712	+	8
chr1	32345100	32345101	+	22
chr1	32353601	32353602	+	6
chr1	32369679	32369680	+	5
chr1	32375483	32375484	+	14
chr1	32381349	32381350	+	9
chr1	32393706	32393707	+	5
chr1	32402426	32402427	+	8
chr1	32430379	32430380	+	9
chr1	32430867	32430868	+	11
chr1	32445290	32445291	+	14
chr1	32447101	32447102	+	35
chr1	32449534	32449535	+	14
chr1	32456452	32456453	+	8
chr1	32457639	32457640	+	30
chr1	32464026	32464027	+	6
chr1	32472911	32472912	+	6
chr1	32474276	32474277	+	12
chr1	32482084	32482085	+	10
chr1	32482617	32482618	+	22
chr1	32500021	32500022	+	15
chr1	32508301	32508302	+	37
chr1	32540191	32540192	+	9
chr1	32545954	32545955	+	7
chr1	32548386	32548387	+	16
chr1	32558562	32558563	+	30
chr1	32563756	32563757	+	11
chr1	32593365	32593366	+	7
chr1	32611227	32611228	+	26
chr1	32622155	32622156	+	7
chr1	32637917	32637918	+	5
chr1	32638021	32638022	+	6
chr1	32656608	32656609	+	22
chr1	32658280	32658281	+	6
chr1	32679848	32679849	+	20
chr1	32695420	32695421	+	11
chr1	32702010	32702011	+	12
chr1	32711696	32711697	+	13
chr1	32718669	32718670	+	36
chr1	32725554	32725555	+	5
chr1	32750151	32750152	+	60
chr1	32776289	32776290	+	10
chr1	32789068	32789069	+	10
chr1	32791714	32791715	+	22
chr1	32822150	32822151	+	6
chr1	32825454	32825455	+	6
chr1	32825777	32825778	+	14
chr1	32838337	32838338	+	11
chr1	32838530	32838531	+	19
chr1	32842976	32842977	+	6
chr1	32880285	32880286	+	10
chr1	32891514	32891515	+	7
chr1	32892253	32892254	+	11
chr1	32894282	32894283	+	15
chr1	32908024	32908025	+	12
chr1	32935118	32935119	+	6
chr1	32984626	32984627	+	6
chr1	32989447	32989448	+	17
chr1	33000530	33000531	+	13
chr1	33008547	33008548	+	6
chr1	33037605	33037606	+	12
chr1	33037683	33037684	+	21
chr1	33046842	33046843	+	8
chr1	33087268	33087269	+	11
chr1	33087687	33087688	+	50
chr1	33102189	33102190	+	7
chr1	33106133	33106134	+	140
chr1	33107118	33107119	+	12
chr1	33115542	33115543	+	6
chr1	33138634	33138635	+	6
chr1	33151215	33151216	+	19
chr1	33164949	33164950	+	5
chr1	33169856	33169857	+	8
chr1	33212867	33212868	+	7
chr1	33217416	33217417	+	19
chr1	33220958	33220959	+	9
chr1	33245055	33245056	+	5
chr1	33267454	33267455	+	10
chr1	33294908	33294909	+	14
chr1	33295084	33295085	+	15
chr1	33300246	33300247	+	15
chr1	33318761	33318762	+	6
chr1	33320329	33320330	+	10
chr1	33335200	33335201	+	172
chr1	33335517	33335518	+	6
chr1	33336616	33336617	+	7
chr1	33352925	33352926	+	67
chr1	33386948	33386949	+	11
chr1	33391920	33391921	+	5
chr1	33396255	33396256	+	9
chr1	33398772	33398773	+	184
chr1	33417876	33417877	+	14
chr1	33417953	33417954	+	14
chr1	33515770	33515771	+	7
chr1	33518425	33518426	+	40
chr1	33571163	33571164	+	15
chr1	33601180	33601181	+	21
chr1	33608130	33608131	+	6
chr1	33757967	33757968	+	8
chr1	33770054	33770055	+	5
chr1	33822688	33822689	+	227
chr1	33850015	33850016	+	60
chr1	33896108	33896109	+	5
chr1	33918039	33918040	+	7
chr1	33920905	33920906	+	12
chr1	33988051	33988052	+	6
chr1	33994451	33994452	+	11
chr1	34040704	34040705	+	23
chr1	34336751	34336752	+	8
chr1	34351891	34351892	+	5
chr1	34362761	34362762	+	6
chr1	34406612	34406613	+	6
chr1	34445776	34445777	+	17
chr1	34491140	34491141	+	7
chr1	34545978	34545979	+	7
chr1	34567126	34567127	+	5
chr1	34638254	34638255	+	5
chr1	34692714	34692715	+	8
chr1	34708076	34708077	+	13
chr1	34760755	34760756	+	16
chr1	34778433	34778434	+	25
chr1	34823524	34823525	+	12
chr1	34847019	34847020	+	7
chr1	34857744	34857745	+	15
chr1	34863305	34863306	+	19
chr1	34864264	34864265	+	6
chr1	34874601	34874602	+	6
chr1	34883713	34883714	+	9
chr1	34923257	34923258	+	14
chr1	34937515	34937516	+	5
chr1	34945763	34945764	+	15
chr1	34979020	34979021	+	35
chr1	35004325	35004326	+	7
chr1	35065971	35065972	+	20
chr1	35073992	35073993	+	5
chr1	35082134	35082135	+	5
chr1	35092384	35092385	+	10
chr1	35093821	35093822	+	12
chr1	35116989	35116990	+	11
chr1	35121216	35121217	+	5
chr1	35125026	35125027	+	7
chr1	35132679	35132680	+	9
chr1	35146933	35146934	+	26
chr1	35152202	35152203	+	6
chr1	35157545	35157546	+	8
chr1	35161569	35161570	+	134
chr1	35166187	35166188	+	40
chr1	35187110	35187111	+	16
chr1	35228831	35228832	+	5
chr1	35263745	35263746	+	15
chr1	35266065	35266066	+	19
chr1	35269737	35269738	+	10
chr1	35282462	35282463	+	9
chr1	35287522	35287523	+	16
chr1	35289718	35289719	+	15
chr1	35359172	35359173	+	6
chr1	35367672	35367673	+	89
chr1	35387599	35387600	+	5
chr1	35390003	35390004	+	10
chr1	35393679	35393680	+	5
chr1	35422379	35422380	+	9
chr1	35459940	35459941	+	6
chr1	35487453	35487454	+	7
chr1	35494105	35494106	+	10
chr1	35518809	35518810	+	12
chr1	35543902	35543903	+	15
chr1	35559723	35559724	+	16
chr1	35577494	35577495	+	20
chr1	35584710	35584711	+	8
chr1	35586178	35586179	+	23
chr1	35594845	35594846	+	5
chr1	35600640	35600641	+	7
chr1	35624262	35624263	+	23
chr1	35635003	35635004	+	66
chr1	35644461	35644462	+	6
chr1	35649593	35649594	+	9
chr1	35652568	35652569	+	7
chr1	35679073	35679074	+	22
chr1	35716895	35716896	+	10
chr1	35720392	35720393	+	14
chr1	35724852	35724853	+	5
chr1	35731570	35731571	+	5
chr1	35758147	35758148	+	19
chr1	35761794	35761795	+	5
chr1	35786865	35786866	+	9
chr1	35789432	35789433	+	15
chr1	35805875	35805876	+	19
chr1	35842885	35842886	+	27
chr1	35844116	35844117	+	12
chr1	35851879	35851880	+	5
chr1	35852330	35852331	+	13
chr1	35852967	35852968	+	8
chr1	35869026	35869027	+	33
chr1	35891190	35891191	+	73
chr1	35901831	35901832	+	6
chr1	35924539	35924540	+	7
chr1	35932440	35932441	+	5
chr1	35965132	35965133	+	9
chr1	36032545	36032546	+	6
chr1	36043809	36043810	+	14
chr1	36046448	36046449	+	13
chr1	36079882	36079883	+	10
chr1	36095548	36095549	+	12
chr1	36099244	36099245	+	95
chr1	36107489	36107490	+	6
chr1	36108008	36108009	+	14
chr1	36128531	36128532	+	7
chr1	36134669	36134670	+	7
chr1	36141301	36141302	+	10
chr1	36155799	36155800	+	13
chr1	36175333	36175334	+	14
chr1	36175873	36175874	+	13
chr1	36179920	36179921	+	16
chr1	36224497	36224498	+	217
chr1	36239347	36239348	+	20
chr1	36240519	36240520	+	37
chr1	36259542	36259543	+	15
chr1	36278243	36278244	+	26
chr1	36285147	36285148	+	37
chr1	36297750	36297751	+	7
chr1	36305266	36305267	+	199
chr1	36306853	36306854	+	19
chr1	36311377	36311378	+	21
chr1	36318155	36318156	+	18
chr1	36324634	36324635	+	20
chr1	36327748	36327749	+	13
chr1	36337241	36337242	+	28
chr1	36382619	36382620	+	12
chr1	36385712	36385713	+	17
chr1	36400418	36400419	+	9
chr1	36402084	36402085	+	12
chr1	36414770	36414771	+	7
chr1	36415716	36415717	+	12
chr1	36435577	36435578	+	14
chr1	36446322	36446323	+	6
chr1	36563933	36563934	+	42
chr1	36572501	36572502	+	10
chr1	36592768	36592769	+	12
chr1	36643441	36643442	+	5
chr1	36673744	36673745	+	5
chr1	36727636	36727637	+	20
chr1	36757576	36757577	+	16
chr1	36779135	36779136	+	9
chr1	36798531	36798532	+	79
chr1	36847596	36847597	+	141
chr1	36872294	36872295	+	74
chr1	36962240	36962241	+	6
chr1	36976637	36976638	+	7
chr1	36989261	36989262	+	9
chr1	36998402	36998403	+	16
chr1	37066286	37066287	+	15
chr1	37148917	37148918	+	12
chr1	37288382	37288383	+	18
chr1	37305315	37305316	+	9
chr1	37317470	37317471	+	11
chr1	37322056	37322057	+	5
chr1	37326465	37326466	+	9
chr1	37343278	37343279	+	8
chr1	37353691	37353692	+	35
chr1	37354575	37354576	+	9
chr1	37364124	37364125	+	37
chr1	37381710	37381711	+	17
chr1	37400498	37400499	+	13
chr1	37414605	37414606	+	16
chr1	37425252	37425253	+	20
chr1	37428603	37428604	+	9
chr1	37442334	37442335	+	5
chr1	37465750	37465751	+	11
chr1	37467977	37467978	+	11
chr1	37516223	37516224	+	13
chr1	37550685	37550686	+	14
chr1	37585824	37585825	+	13
chr1	37614283	37614284	+	14
chr1	37657539	37657540	+	21
chr1	37663390	37663391	+	21
chr1	37695025	37695026	+	10
chr1	37714231	37714232	+	5
chr1	37747993	37747994	+	73
chr1	37773113	37773114	+	25
chr1	37796388	37796389	+	7
chr1	37799581	37799582	+	26
chr1	37801208	37801209	+	9
chr1	37801355	37801356	+	25
chr1	37805411	37805412	+	69
chr1	37819346	37819347	+	5
chr1	37830381	37830382	+	8
chr1	37835659	37835660	+	18
chr1	37860161	37860162	+	11
chr1	37881219	37881220	+	6
chr1	37904494	37904495	+	5
chr1	37916171	37916172	+	13
chr1	37941550	37941551	+	5
chr1	37959119	37959120	+	19
chr1	37978265	37978266	+	5
chr1	38020987	38020988	+	17
chr1	38043417	38043418	+	6
chr1	38093437	38093438	+	5
chr1	38145071	38145072	+	11
chr1	38156725	38156726	+	14
chr1	38254491	38254492	+	9
chr1	38257306	38257307	+	12
chr1	38258561	38258562	+	15
chr1	38268893	38268894	+	17
chr1	38336972	38336973	+	25
chr1	38341458	38341459	+	13
chr1	38345612	38345613	+	7
chr1	38347476	38347477	+	34
chr1	38357809	38357810	+	34
chr1	38405514	38405515	+	6
chr1	38406785	38406786	+	7
chr1	38453306	38453307	+	9
chr1	38469889	38469890	+	11
chr1	38523595	38523596	+	7
chr1	38548022	38548023	+	9
chr1	38577815	38577816	+	6
chr1	38593179	38593180	+	5
chr1	38658130	38658131	+	6
chr1	38665450	38665451	+	10
chr1	38689350	38689351	+	5
chr1	38711082	38711083	+	6
chr1	38737244	38737245	+	10
chr1	38748281	38748282	+	21
chr1	38773984	38773985	+	6
chr1	38775776	38775777	+	21
chr1	38806425	38806426	+	13
chr1	38820345	38820346	+	5
chr1	38831822	38831823	+	5
chr1	38841380	38841381	+	6
chr1	38883379	38883380	+	6
chr1	38904986	38904987	+	20
chr1	38920911	38920912	+	12
chr1	38931256	38931257	+	6
chr1	38955058	38955059	+	5
chr1	38967220	38967221	+	7
chr1	38969660	38969661	+	19
chr1	38973972	38973973	+	8
chr1	38983116	38983117	+	12
chr1	38985726	38985727	+	11
chr1	38990261	38990262	+	5
chr1	38994294	38994295	+	8
chr1	39007116	39007117	+	6
chr1	39041736	39041737	+	15
chr1	39066272	39066273	+	75
chr1	39069896	39069897	+	20
chr1	39070534	39070535	+	5
chr1	39088414	39088415	+	14
chr1	39097707	39097708	+	14
chr1	39127880	39127881	+	7
chr1	39129821	39129822	+	8
chr1	39142455	39142456	+	5
chr1	39151880	39151881	+	5
chr1	39167092	39167093	+	67
chr1	39173750	39173751	+	10
chr1	39188992	39188993	+	63
chr1	39209272	39209273	+	5
chr1	39292921	39292922	+	12
chr1	39300443	39300444	+	16
chr1	39332167	39332168	+	15
chr1	39332210	39332211	+	8
chr1	39345042	39345043	+	5
chr1	39375543	39375544	+	10
chr1	39402668	39402669	+	6
chr1	39460009	39460010	+	68
chr1	39486042	39486043	+	57
chr1	39562819	39562820	+	99
chr1	39582560	39582561	+	20
chr1	39583151	39583152	+	94
chr1	39603932	39603933	+	7
chr1	39606571	39606572	+	21
chr1	39609083	39609084	+	7
chr1	39616747	39616748	+	22
chr1	39629111	39629112	+	9
chr1	39629187	39629188	+	29
chr1	39642361	39642362	+	6
chr1	39668536	39668537	+	27
chr1	39672445	39672446	+	36
chr1	39679745	39679746	+	126
chr1	39682853	39682854	+	9
chr1	39682992	39682993	+	13
chr1	39686201	39686202	+	25
chr1	39700384	39700385	+	188
chr1	39722689	39722690	+	27
chr1	39726555	39726556	+	5
chr1	39745658	39745659	+	10
chr1	39746915	39746916	+	5
chr1	39760286	39760287	+	124
chr1	39765302	39765303	+	19
chr1	39800518	39800519	+	9
chr1	39849425	39849426	+	8
chr1	39851775	39851776	+	5
chr1	39864257	39864258	+	14
chr1	39872095	39872096	+	12
chr1	39875798	39875799	+	160
chr1	39880817	39880818	+	9
chr1	39884377	39884378	+	58
chr1	39919830	39919831	+	5
chr1	39922769	39922770	+	80
chr1	39926390	39926391	+	11
chr1	39960612	39960613	+	15
chr1	39973965	39973966	+	19
chr1	39988096	39988097	+	8
chr1	39993277	39993278	+	13
chr1	40004633	40004634	+	13
chr1	40013687	40013688	+	6
chr1	40020069	40020070	+	11
chr1	40021271	40021272	+	8
chr1	40027778	40027779	+	5
chr1	40052224	40052225	+	8
chr1	40053670	40053671	+	9
chr1	40063520	40063521	+	8
chr1	40075910	40075911	+	5
chr1	40082467	40082468	+	5
chr1	40084057	40084058	+	13
chr1	40092188	40092189	+	10
chr1	40092632	40092633	+	6
chr1	40092693	40092694	+	6
chr1	40095972	40095973	+	19
chr1	40097165	40097166	+	23
chr1	40112227	40112228	+	9
chr1	40139140	40139141	+	26
chr1	40151313	40151314	+	7
chr1	40154358	40154359	+	8
chr1	40158945	40158946	+	37
chr1	40168979	40168980	+	14
chr1	40177694	40177695	+	20
chr1	40211398	40211399	+	22
chr1	40221031	40221032	+	7
chr1	40223522	40223523	+	8
chr1	40259960	40259961	+	10
chr1	40265195	40265196	+	37
chr1	40294027	40294028	+	8
chr1	40307872	40307873	+	6
chr1	40334335	40334336	+	11
chr1	40381034	40381035	+	73
chr1	40384392	40384393	+	5
chr1	40385433	40385434	+	7
chr1	40395101	40395102	+	10
chr1	40401230	40401231	+	5
chr1	40402082	40402083	+	8
chr1	40414650	40414651	+	9
chr1	40422581	40422582	+	44
chr1	40433788	40433789	+	5
chr1	40451392	40451393	+	15
chr1	40471894	40471895	+	15
chr1	40487453	40487454	+	5
chr1	40496850	40496851	+	21
chr1	40498738	40498739	+	20
chr1	40514802	40514803	+	17
chr1	40517609	40517610	+	407
chr1	40536900	40536901	+	6
chr1	40539465	40539466	+	8
chr1	40553444	40553445	+	13
chr1	40576043	40576044	+	20
chr1	40587031	40587032	+	28
chr1	40594225	40594226	+	12
chr1	40601554	40601555	+	8
chr1	40610575	40610576	+	37
chr1	40618299	40618300	+	5
chr1	40643786	40643787	+	6
chr1	40648901	40648902	+	10
chr1	40704986	40704987	+	98
chr1	40711843	40711844	+	55
chr1	40712753	40712754	+	22
chr1	40721749	40721750	+	38
chr1	40738788	40738789	+	12
chr1	40771753	40771754	+	22
chr1	40773352	40773353	+	8
chr1	40789710	40789711	+	23
chr1	40791829	40791830	+	6
chr1	40795385	40795386	+	34
chr1	40806835	40806836	+	22
chr1	40820183	40820184	+	6
chr1	40881744	40881745	+	8
chr1	40890696	40890697	+	29
chr1	40901963	40901964	+	8
chr1	40912104	40912105	+	220
chr1	40937762	40937763	+	8
chr1	40947445	40947446	+	10
chr1	40950139	40950140	+	86
chr1	40960841	40960842	+	6
chr1	40969505	40969506	+	18
chr1	40978032	40978033	+	5
chr1	40983764	40983765	+	7
chr1	40992810	40992811	+	16
chr1	40996042	40996043	+	9
chr1	41011624	41011625	+	6
chr1	41024682	41024683	+	20
chr1	41030031	41030032	+	7
chr1	41036207	41036208	+	114
chr1	41059223	41059224	+	16
chr1	41063744	41063745	+	7
chr1	41088146	41088147	+	20
chr1	41097012	41097013	+	18
chr1	41101971	41101972	+	150
chr1	41109052	41109053	+	8
chr1	41115670	41115671	+	14
chr1	41124622	41124623	+	6
chr1	41178807	41178808	+	6
chr1	41188916	41188917	+	9
chr1	41207869	41207870	+	12
chr1	41213604	41213605	+	6
chr1	41216715	41216716	+	14
chr1	41254576	41254577	+	13
chr1	41259128	41259129	+	12
chr1	41259140	41259141	+	6
chr1	41286513	41286514	+	8
chr1	41289982	41289983	+	7
chr1	41295926	41295927	+	6
chr1	41312642	41312643	+	7
chr1	41336199	41336200	+	5
chr1	41340007	41340008	+	5
chr1	41390327	41390328	+	17
chr1	41410430	41410431	+	13
chr1	41417445	41417446	+	5
chr1	41453446	41453447	+	10
chr1	41506196	41506197	+	61
chr1	41508193	41508194	+	7
chr1	41512112	41512113	+	13
chr1	41536574	41536575	+	23
chr1	41551393	41551394	+	17
chr1	41559692	41559693	+	5
chr1	41566313	41566314	+	6
chr1	41595802	41595803	+	13
chr1	41607679	41607680	+	7
chr1	41634955	41634956	+	5
chr1	41660521	41660522	+	14
chr1	41687693	41687694	+	14
chr1	41709515	41709516	+	121
chr1	41716167	41716168	+	7
chr1	41743220	41743221	+	8
chr1	41754168	41754169	+	5
chr1	41761460	41761461	+	9
chr1	41765640	41765641	+	9
chr1	41789678	41789679	+	5
chr1	41790092	41790093	+	10
chr1	41801602	41801603	+	10
chr1	41809061	41809062	+	14
chr1	41815687	41815688	+	7
chr1	41851042	41851043	+	124
chr1	41869145	41869146	+	6
chr1	41877096	41877097	+	8
chr1	41946985	41946986	+	8
chr1	41951610	41951611	+	7
chr1	41960905	41960906	+	56
chr1	41973203	41973204	+	13
chr1	41980137	41980138	+	16
chr1	42042423	42042424	+	12
chr1	42073721	42073722	+	142
chr1	42077028	42077029	+	14
chr1	42093804	42093805	+	10
chr1	42096843	42096844	+	7
chr1	42097873	42097874	+	7
chr1	42099950	42099951	+	9
chr1	42101630	42101631	+	23
chr1	42102461	42102462	+	5
chr1	42110789	42110790	+	6
chr1	42113824	42113825	+	26
chr1	42117317	42117318	+	9
chr1	42130100	42130101	+	10
chr1	42140552	42140553	+	5
chr1	42141041	42141042	+	5
chr1	42169640	42169641	+	16
chr1	42172289	42172290	+	32
chr1	42179158	42179159	+	5
chr1	42185114	42185115	+	5
chr1	42199989	42199990	+	18
chr1	42210953	42210954	+	12
chr1	42212589	42212590	+	87
chr1	42218713	42218714	+	38
chr1	42276975	42276976	+	9
chr1	42312859	42312860	+	12
chr1	42321712	42321713	+	11
chr1	42322486	42322487	+	12
chr1	42346190	42346191	+	6
chr1	42356547	42356548	+	9
chr1	42358482	42358483	+	5
chr1	42376027	42376028	+	13
chr1	42394552	42394553	+	22
chr1	42411692	42411693	+	22
chr1	42443495	42443496	+	6
chr1	42449352	42449353	+	19
chr1	42482691	42482692	+	5
chr1	42494658	42494659	+	7
chr1	42505384	42505385	+	23
chr1	42537083	42537084	+	16
chr1	42556968	42556969	+	23
chr1	42572498	42572499	+	5
chr1	42599617	42599618	+	8
chr1	42612197	42612198	+	19
chr1	42620051	42620052	+	67
chr1	42660333	42660334	+	13
chr1	42667857	42667858	+	11
chr1	42673660	42673661	+	5
chr1	42680935	42680936	+	35
chr1	42686348	42686349	+	9
chr1	42706434	42706435	+	112
chr1	42707729	42707730	+	10
chr1	42766101	42766102	+	5
chr1	42775580	42775581	+	18
chr1	42783439	42783440	+	7
chr1	42796313	42796314	+	10
chr1	42798688	42798689	+	6
chr1	42810108	42810109	+	32
chr1	42835993	42835994	+	5
chr1	42848045	42848046	+	5
chr1	42853945	42853946	+	56
chr1	42864073	42864074	+	29
chr1	42869381	42869382	+	7
chr1	42889520	42889521	+	70
chr1	42904836	42904837	+	27
chr1	42911770	42911771	+	6
chr1	42912229	42912230	+	6
chr1	42925452	42925453	+	13
chr1	42940957	42940958	+	6
chr1	42971381	42971382	+	11
chr1	43004884	43004885	+	9
chr1	43020549	43020550	+	6
chr1	43040828	43040829	+	11
chr1	43044204	43044205	+	6
chr1	43065190	43065191	+	15
chr1	43068810	43068811	+	12
chr1	43075052	43075053	+	6
chr1	43114974	43114975	+	13
chr1	43116011	43116012	+	34
chr1	43120306	43120307	+	5
chr1	43138365	43138366	+	19
chr1	43158500	43158501	+	17
chr1	43158698	43158699	+	9
chr1	43158999	43159000	+	40
chr1	43165961	43165962	+	18
chr1	43172049	43172050	+	14
chr1	43196811	43196812	+	9
chr1	43200465	43200466	+	6
chr1	43210186	43210187	+	16
chr1	43213152	43213153	+	10
chr1	43217910	43217911	+	15
chr1	43224535	43224536	+	27
chr1	43226606	43226607	+	5
chr1	43233840	43233841	+	8
chr1	43264755	43264756	+	8
chr1	43266650	43266651	+	14
chr1	43279250	43279251	+	7
chr1	43297808	43297809	+	11
chr1	43304472	43304473	+	23
chr1	43325095	43325096	+	10
chr1	43333693	43333694	+	8
chr1	43334198	43334199	+	19
chr1	43363894	43363895	+	6
chr1	43365075	43365076	+	7
chr1	43365942	43365943	+	6
chr1	43380797	43380798	+	7
chr1	43415593	43415594	+	6
chr1	43422027	43422028	+	18
chr1	43430127	43430128	+	17
chr1	43436606	43436607	+	15
chr1	43438879	43438880	+	5
chr1	43476431	43476432	+	9
chr1	43526296	43526297	+	28
chr1	43530167	43530168	+	11
chr1	43533177	43533178	+	7
chr1	43567889	43567890	+	16
chr1	43582158	43582159	+	26
chr1	43582979	43582980	+	5
chr1	43583179	43583180	+	15
chr1	43589677	43589678	+	10
chr1	43593314	43593315	+	129
chr1	43597474	43597475	+	10
chr1	43608402	43608403	+	39
chr1	43628330	43628331	+	15
chr1	43638918	43638919	+	81
chr1	43641191	43641192	+	22
chr1	43645361	43645362	+	35
chr1	43653476	43653477	+	10
chr1	43665396	43665397	+	5
chr1	43668832	43668833	+	5
chr1	43678269	43678270	+	8
chr1	43687021	43687022	+	6
chr1	43701997	43701998	+	19
chr1	43702230	43702231	+	7
chr1	43713885	43713886	+	27
chr1	43723916	43723917	+	5
chr1	43724299	43724300	+	18
chr1	43726802	43726803	+	8
chr1	43749803	43749804	+	7
chr1	43754810	43754811	+	9
chr1	43761784	43761785	+	10
chr1	43763671	43763672	+	236
chr1	43767762	43767763	+	13
chr1	43832761	43832762	+	19
chr1	43834422	43834423	+	21
chr1	43837449	43837450	+	36
chr1	43837455	43837456	+	24
chr1	43840322	43840323	+	119
chr1	43849091	43849092	+	9
chr1	43857195	43857196	+	5
chr1	43909588	43909589	+	5
chr1	43927962	43927963	+	12
chr1	43928344	43928345	+	13
chr1	43930927	43930928	+	5
chr1	43937089	43937090	+	5
chr1	43960074	43960075	+	5
chr1	43972319	43972320	+	7
[truncated: 258,440 more rows]
