# Supplementary material for: Sleeping Beauty Transposon Insertions into Nucleolar DNA by an Engineered Transposase Localized in the Nucleolus
Source: Int J Mol Sci. 2023 Oct 7;24(19):14978. doi: 10.3390/ijms241914978 (PMC10573994; doi:10.3390/ijms241914978)
Supplement: Supplementary file 1 [file ijms-24-14978-s001.zip › SV_Rand_minSup5Ins.txt]

chr1	5319	5320	+	20
chr1	11419	11420	+	12
chr1	11471	11472	+	5
chr1	22527	22528	+	11
chr1	22800	22801	+	7
chr1	22906	22907	+	6
chr1	28066	28067	+	8
chr1	44392	44393	+	11
chr1	46032	46033	+	12
chr1	57891	57892	+	10
chr1	57923	57924	+	7
chr1	75480	75481	+	5
chr1	79042	79043	+	12
chr1	110192	110193	+	9
chr1	112105	112106	+	5
chr1	140266	140267	+	17
chr1	141208	141209	+	7
chr1	158503	158504	+	9
chr1	177428	177429	+	9
chr1	225024	225025	+	5
chr1	253428	253429	+	275
chr1	398107	398108	+	8
chr1	441002	441003	+	14
chr1	482537	482538	+	50
chr1	482765	482766	+	5
chr1	547340	547341	+	9
chr1	576901	576902	+	108
chr1	601759	601760	+	36
chr1	659433	659434	+	39
chr1	701209	701210	+	570
chr1	840439	840440	+	14
chr1	844710	844711	+	13
chr1	972762	972763	+	6
chr1	999872	999873	+	6
chr1	1003880	1003881	+	30
chr1	1018209	1018210	+	13
chr1	1025731	1025732	+	5
chr1	1036298	1036299	+	40
chr1	1053871	1053872	+	26
chr1	1108863	1108864	+	15
chr1	1228388	1228389	+	15
chr1	1323394	1323395	+	11
chr1	1346345	1346346	+	37
chr1	1412837	1412838	+	21
chr1	1492421	1492422	+	9
chr1	1494253	1494254	+	5
chr1	1562769	1562770	+	60
chr1	1696777	1696778	+	11
chr1	1699506	1699507	+	14
chr1	1816322	1816323	+	9
chr1	1832091	1832092	+	52
chr1	1833123	1833124	+	6
chr1	1864098	1864099	+	16
chr1	1929496	1929497	+	6
chr1	1966727	1966728	+	41
chr1	1975690	1975691	+	16
chr1	1978663	1978664	+	55
chr1	2025097	2025098	+	41
chr1	2055546	2055547	+	34
chr1	2318540	2318541	+	52
chr1	2343325	2343326	+	12
chr1	2647330	2647331	+	32
chr1	2653601	2653602	+	9
chr1	2661442	2661443	+	13
chr1	2777719	2777720	+	418
chr1	2778047	2778048	+	5
chr1	2847176	2847177	+	12
chr1	2953630	2953631	+	5
chr1	2978837	2978838	+	5
chr1	2995826	2995827	+	6
chr1	3323984	3323985	+	94
chr1	3353442	3353443	+	6
chr1	3374155	3374156	+	7
chr1	3374938	3374939	+	37
chr1	3385072	3385073	+	5
chr1	3397049	3397050	+	5
chr1	3468026	3468027	+	5
chr1	3550596	3550597	+	21
chr1	3621798	3621799	+	17
chr1	3660478	3660479	+	7
chr1	3904291	3904292	+	11
chr1	3971849	3971850	+	5
chr1	4139015	4139016	+	16
chr1	4194693	4194694	+	6
chr1	4215432	4215433	+	13
chr1	4263909	4263910	+	8
chr1	4291958	4291959	+	16
chr1	4376120	4376121	+	34
chr1	4400070	4400071	+	20
chr1	4435501	4435502	+	10
chr1	4506147	4506148	+	14
chr1	4719011	4719012	+	22
chr1	4748466	4748467	+	7
chr1	4978653	4978654	+	5
chr1	5118873	5118874	+	19
chr1	5129602	5129603	+	14
chr1	5183423	5183424	+	6
chr1	5218461	5218462	+	10
chr1	5317475	5317476	+	10
chr1	5327659	5327660	+	5
chr1	5332674	5332675	+	22
chr1	5393655	5393656	+	8
chr1	5507235	5507236	+	5
chr1	5509643	5509644	+	20
chr1	5509922	5509923	+	5
chr1	5603139	5603140	+	30
chr1	5613412	5613413	+	64
chr1	5619119	5619120	+	10
chr1	5645415	5645416	+	5
chr1	5713952	5713953	+	6
chr1	5784141	5784142	+	8
chr1	5849472	5849473	+	23
chr1	5906848	5906849	+	5
chr1	5909769	5909770	+	12
chr1	5927067	5927068	+	5
chr1	5931435	5931436	+	18
chr1	5967671	5967672	+	449
chr1	6089454	6089455	+	26
chr1	6143477	6143478	+	36
chr1	6144723	6144724	+	23
chr1	6158574	6158575	+	7
chr1	6195016	6195017	+	6
chr1	6250050	6250051	+	18
chr1	6277913	6277914	+	121
chr1	6280514	6280515	+	5
chr1	6290968	6290969	+	24
chr1	6295407	6295408	+	7
chr1	6303329	6303330	+	17
chr1	6342851	6342852	+	12
chr1	6394528	6394529	+	14
chr1	6403125	6403126	+	91
chr1	6472173	6472174	+	16
chr1	6493427	6493428	+	25
chr1	6507619	6507620	+	10
chr1	6512475	6512476	+	11
chr1	6514554	6514555	+	20
chr1	6532174	6532175	+	8
chr1	6663257	6663258	+	5
chr1	6675303	6675304	+	183
chr1	6676162	6676163	+	55
chr1	6695751	6695752	+	14
chr1	6696914	6696915	+	14
chr1	6714277	6714278	+	7
chr1	6715698	6715699	+	10
chr1	6738152	6738153	+	13
chr1	6741168	6741169	+	6
chr1	6769145	6769146	+	20
chr1	6802300	6802301	+	12
chr1	6834890	6834891	+	11
chr1	6836453	6836454	+	7
chr1	6847330	6847331	+	49
chr1	6861221	6861222	+	22
chr1	6912252	6912253	+	18
chr1	6945716	6945717	+	11
chr1	7037180	7037181	+	61
chr1	7063086	7063087	+	69
chr1	7135850	7135851	+	25
chr1	7226165	7226166	+	71
chr1	7257384	7257385	+	13
chr1	7288060	7288061	+	17
chr1	7291999	7292000	+	8
chr1	7300287	7300288	+	5
chr1	7351921	7351922	+	8
chr1	7371639	7371640	+	29
chr1	7424659	7424660	+	15
chr1	7522398	7522399	+	14
chr1	7528021	7528022	+	8
chr1	7534720	7534721	+	7
chr1	7536396	7536397	+	9
chr1	7545545	7545546	+	5
chr1	7545640	7545641	+	8
chr1	7564228	7564229	+	14
chr1	7576647	7576648	+	5
chr1	7585736	7585737	+	8
chr1	7595597	7595598	+	5
chr1	7644767	7644768	+	43
chr1	7788490	7788491	+	5
chr1	7799989	7799990	+	6
chr1	7853387	7853388	+	27
chr1	7854385	7854386	+	13
chr1	7871338	7871339	+	35
chr1	7915400	7915401	+	69
chr1	7918066	7918067	+	8
chr1	7919726	7919727	+	9
chr1	7963337	7963338	+	273
chr1	7974872	7974873	+	6
chr1	7992183	7992184	+	17
chr1	8071837	8071838	+	5
chr1	8082219	8082220	+	17
chr1	8083226	8083227	+	7
chr1	8087421	8087422	+	13
chr1	8097285	8097286	+	9
chr1	8101317	8101318	+	20
chr1	8112185	8112186	+	8
chr1	8136612	8136613	+	32
chr1	8161488	8161489	+	10
chr1	8251005	8251006	+	6
chr1	8272643	8272644	+	17
chr1	8278219	8278220	+	5
chr1	8304424	8304425	+	66
chr1	8463732	8463733	+	9
chr1	8466668	8466669	+	10
chr1	8508864	8508865	+	23
chr1	8514496	8514497	+	5
chr1	8526619	8526620	+	10
chr1	8540241	8540242	+	8
chr1	8563174	8563175	+	54
chr1	8566557	8566558	+	6
chr1	8594261	8594262	+	13
chr1	8614396	8614397	+	5
chr1	8708508	8708509	+	20
chr1	8726508	8726509	+	5
chr1	8742502	8742503	+	20
chr1	8756431	8756432	+	6
chr1	8763383	8763384	+	6
chr1	8763648	8763649	+	41
chr1	8770992	8770993	+	12
chr1	8771377	8771378	+	20
chr1	8771463	8771464	+	7
chr1	8811578	8811579	+	31
chr1	8845267	8845268	+	52
chr1	8903372	8903373	+	49
chr1	8907413	8907414	+	13
chr1	8924698	8924699	+	12
chr1	8940134	8940135	+	25
chr1	8966401	8966402	+	47
chr1	8967774	8967775	+	16
chr1	8998052	8998053	+	19
chr1	9056313	9056314	+	6
chr1	9075020	9075021	+	8
chr1	9097045	9097046	+	10
chr1	9165468	9165469	+	6
chr1	9249338	9249339	+	68
chr1	9250015	9250016	+	11
chr1	9281927	9281928	+	15
chr1	9328241	9328242	+	98
chr1	9420322	9420323	+	5
chr1	9463390	9463391	+	7
chr1	9503076	9503077	+	5
chr1	9515884	9515885	+	8
chr1	9571277	9571278	+	26
chr1	9577270	9577271	+	17
chr1	9633079	9633080	+	7
chr1	9687402	9687403	+	19
chr1	9787685	9787686	+	6
chr1	9855789	9855790	+	10
chr1	9883901	9883902	+	12
chr1	9893102	9893103	+	12
chr1	9926672	9926673	+	5
chr1	9937583	9937584	+	21
chr1	9937587	9937588	+	5
chr1	9940238	9940239	+	6
chr1	9981235	9981236	+	5
chr1	10021149	10021150	+	5
chr1	10032570	10032571	+	8
chr1	10037422	10037423	+	10
chr1	10039910	10039911	+	47
chr1	10041762	10041763	+	20
chr1	10077171	10077172	+	18
chr1	10078018	10078019	+	8
chr1	10102786	10102787	+	17
chr1	10132805	10132806	+	68
chr1	10158905	10158906	+	18
chr1	10198825	10198826	+	5
chr1	10248852	10248853	+	29
chr1	10277219	10277220	+	12
chr1	10278590	10278591	+	6
chr1	10315226	10315227	+	51
chr1	10321446	10321447	+	6
chr1	10347767	10347768	+	27
chr1	10404451	10404452	+	18
chr1	10439630	10439631	+	9
chr1	10490181	10490182	+	97
chr1	10494863	10494864	+	54
chr1	10519636	10519637	+	18
chr1	10520314	10520315	+	12
chr1	10565902	10565903	+	10
chr1	10594220	10594221	+	8
chr1	10658662	10658663	+	8
chr1	10659079	10659080	+	14
chr1	10754759	10754760	+	15
chr1	10789688	10789689	+	7
chr1	10884822	10884823	+	9
chr1	10938913	10938914	+	7
chr1	10961562	10961563	+	21
chr1	11009326	11009327	+	13
chr1	11023904	11023905	+	10
chr1	11040198	11040199	+	34
chr1	11125137	11125138	+	80
chr1	11260265	11260266	+	29
chr1	11275533	11275534	+	9
chr1	11305314	11305315	+	13
chr1	11416840	11416841	+	49
chr1	11479872	11479873	+	18
chr1	11505205	11505206	+	9
chr1	11507330	11507331	+	6
chr1	11582798	11582799	+	11
chr1	11642784	11642785	+	11
chr1	11647758	11647759	+	5
chr1	11649141	11649142	+	9
chr1	11691804	11691805	+	9
chr1	11728066	11728067	+	17
chr1	11762865	11762866	+	9
chr1	11890894	11890895	+	18
chr1	11920842	11920843	+	6
chr1	11929541	11929542	+	9
chr1	11935632	11935633	+	7
chr1	11968205	11968206	+	5
chr1	11983770	11983771	+	25
chr1	11990749	11990750	+	5
chr1	12027095	12027096	+	12
chr1	12028493	12028494	+	9
chr1	12033369	12033370	+	9
chr1	12068058	12068059	+	8
chr1	12119737	12119738	+	71
chr1	12121413	12121414	+	27
chr1	12149438	12149439	+	65
chr1	12172606	12172607	+	366
chr1	12182380	12182381	+	7
chr1	12232804	12232805	+	11
chr1	12243757	12243758	+	7
chr1	12249859	12249860	+	6
chr1	12311261	12311262	+	16
chr1	12346601	12346602	+	9
chr1	12364807	12364808	+	9
chr1	12412167	12412168	+	8
chr1	12448157	12448158	+	6
chr1	12492786	12492787	+	7
chr1	12503844	12503845	+	7
chr1	12509371	12509372	+	5
chr1	12524813	12524814	+	59
chr1	12555230	12555231	+	10
chr1	12581027	12581028	+	34
chr1	12678008	12678009	+	5
chr1	12706617	12706618	+	35
chr1	12827423	12827424	+	7
chr1	13180841	13180842	+	10
chr1	13190789	13190790	+	7
chr1	13273370	13273371	+	570
chr1	13284652	13284653	+	5
chr1	13320790	13320791	+	8
chr1	13371284	13371285	+	12
chr1	13397316	13397317	+	22
chr1	13422597	13422598	+	9
chr1	13542747	13542748	+	13
chr1	13547150	13547151	+	13
chr1	13564235	13564236	+	36
chr1	13675022	13675023	+	19
chr1	13794378	13794379	+	204
chr1	13808895	13808896	+	24
chr1	13823319	13823320	+	115
chr1	13917282	13917283	+	5
chr1	13935232	13935233	+	9
chr1	14045210	14045211	+	19
chr1	14114125	14114126	+	13
chr1	14161212	14161213	+	10
chr1	14265567	14265568	+	8
chr1	14375724	14375725	+	7
chr1	14377435	14377436	+	15
chr1	14390676	14390677	+	17
chr1	14398972	14398973	+	11
chr1	14409586	14409587	+	9
chr1	14448035	14448036	+	12
chr1	14476038	14476039	+	127
chr1	14546102	14546103	+	12
chr1	14553920	14553921	+	10
chr1	14590479	14590480	+	13
chr1	14621460	14621461	+	21
chr1	14623750	14623751	+	5
chr1	14655593	14655594	+	41
chr1	14678594	14678595	+	9
chr1	14712416	14712417	+	6
chr1	14724660	14724661	+	222
chr1	14740015	14740016	+	6
chr1	14748431	14748432	+	5
chr1	14758986	14758987	+	51
chr1	14833237	14833238	+	13
chr1	14842258	14842259	+	6
chr1	14859958	14859959	+	265
chr1	14896801	14896802	+	6
chr1	14956085	14956086	+	34
chr1	15006080	15006081	+	37
chr1	15015930	15015931	+	9
chr1	15050257	15050258	+	17
chr1	15113610	15113611	+	23
chr1	15120421	15120422	+	121
chr1	15120532	15120533	+	13
chr1	15154665	15154666	+	27
chr1	15185330	15185331	+	133
chr1	15234022	15234023	+	7
chr1	15234337	15234338	+	11
chr1	15295547	15295548	+	6
chr1	15304369	15304370	+	23
chr1	15308149	15308150	+	5
chr1	15309096	15309097	+	11
chr1	15348186	15348187	+	6
chr1	15356650	15356651	+	11
chr1	15357764	15357765	+	11
chr1	15401503	15401504	+	11
chr1	15420843	15420844	+	17
chr1	15429295	15429296	+	84
chr1	15518710	15518711	+	22
chr1	15519131	15519132	+	35
chr1	15656659	15656660	+	13
chr1	15665346	15665347	+	16
chr1	15698674	15698675	+	9
chr1	15742084	15742085	+	11
chr1	15748230	15748231	+	14
chr1	15756762	15756763	+	7
chr1	15774752	15774753	+	8
chr1	15786160	15786161	+	9
chr1	15829372	15829373	+	17
chr1	15863254	15863255	+	7
chr1	15867026	15867027	+	32
chr1	15877543	15877544	+	5
chr1	15929785	15929786	+	5
chr1	15945251	15945252	+	21
chr1	15947887	15947888	+	11
chr1	15968418	15968419	+	18
chr1	15981972	15981973	+	29
chr1	15985512	15985513	+	23
chr1	15985547	15985548	+	6
chr1	16002292	16002293	+	8
chr1	16071463	16071464	+	27
chr1	16073942	16073943	+	33
chr1	16101549	16101550	+	5
chr1	16120164	16120165	+	5
chr1	16124518	16124519	+	8
chr1	16138322	16138323	+	21
chr1	16138357	16138358	+	6
chr1	16155095	16155096	+	12
chr1	16236881	16236882	+	40
chr1	16239362	16239363	+	49
chr1	16283642	16283643	+	7
chr1	16298557	16298558	+	10
chr1	16312512	16312513	+	7
chr1	16312822	16312823	+	8
chr1	16322847	16322848	+	6
chr1	16323380	16323381	+	7
chr1	16334769	16334770	+	10
chr1	16340416	16340417	+	11
chr1	16340799	16340800	+	25
chr1	16400488	16400489	+	14
chr1	16431338	16431339	+	16
chr1	16445070	16445071	+	35
chr1	16445861	16445862	+	8
chr1	16465765	16465766	+	7
chr1	16477411	16477412	+	30
chr1	16512742	16512743	+	15
chr1	16532244	16532245	+	11
chr1	16543582	16543583	+	7
chr1	16555503	16555504	+	6
chr1	16607126	16607127	+	5
chr1	16609452	16609453	+	76
chr1	16635230	16635231	+	11
chr1	16643297	16643298	+	7
chr1	16655773	16655774	+	10
chr1	16676907	16676908	+	18
chr1	16693858	16693859	+	19
chr1	16712129	16712130	+	10
chr1	16727609	16727610	+	36
chr1	16737721	16737722	+	9
chr1	16757960	16757961	+	8
chr1	16784474	16784475	+	263
chr1	16792255	16792256	+	9
chr1	16805772	16805773	+	6
chr1	16837822	16837823	+	19
chr1	16844289	16844290	+	7
chr1	16848967	16848968	+	7
chr1	16880112	16880113	+	33
chr1	16953191	16953192	+	8
chr1	16953558	16953559	+	308
chr1	16953578	16953579	+	16
chr1	16958089	16958090	+	29
chr1	16964544	16964545	+	45
chr1	16991459	16991460	+	13
chr1	17019132	17019133	+	12
chr1	17047373	17047374	+	14
chr1	17154382	17154383	+	20
chr1	17169937	17169938	+	12
chr1	17188707	17188708	+	7
chr1	17246964	17246965	+	8
chr1	17246988	17246989	+	20
chr1	17247242	17247243	+	27
chr1	17284712	17284713	+	8
chr1	17293624	17293625	+	6
chr1	17356267	17356268	+	24
chr1	17412234	17412235	+	30
chr1	17426381	17426382	+	7
chr1	17427520	17427521	+	114
chr1	17457183	17457184	+	12
chr1	17459954	17459955	+	294
chr1	17464045	17464046	+	5
chr1	17548955	17548956	+	13
chr1	17584822	17584823	+	30
chr1	17791265	17791266	+	76
chr1	17811214	17811215	+	7
chr1	17813930	17813931	+	11
chr1	17835068	17835069	+	14
chr1	17853149	17853150	+	58
chr1	17853262	17853263	+	32
chr1	17934185	17934186	+	6
chr1	17955423	17955424	+	7
chr1	17962821	17962822	+	7
chr1	17974437	17974438	+	14
chr1	17988331	17988332	+	35
chr1	17994321	17994322	+	64
chr1	18041446	18041447	+	22
chr1	18115091	18115092	+	25
chr1	18160885	18160886	+	6
chr1	18168265	18168266	+	8
chr1	18206237	18206238	+	10
chr1	18211070	18211071	+	18
chr1	18259992	18259993	+	27
chr1	18320254	18320255	+	5
chr1	18323732	18323733	+	10
chr1	18437116	18437117	+	9
chr1	18466716	18466717	+	26
chr1	18478023	18478024	+	6
chr1	18601519	18601520	+	28
chr1	18626573	18626574	+	14
chr1	18756499	18756500	+	301
chr1	18765029	18765030	+	36
chr1	18786035	18786036	+	70
chr1	18857407	18857408	+	9
chr1	18862514	18862515	+	23
chr1	18863294	18863295	+	12
chr1	18871065	18871066	+	6
chr1	18929754	18929755	+	12
chr1	18984130	18984131	+	6
chr1	18997704	18997705	+	20
chr1	19008955	19008956	+	310
chr1	19029315	19029316	+	20
chr1	19057616	19057617	+	308
chr1	19078072	19078073	+	131
chr1	19131492	19131493	+	5
chr1	19189841	19189842	+	19
chr1	19224092	19224093	+	12
chr1	19321279	19321280	+	14
chr1	19329905	19329906	+	5
chr1	19338350	19338351	+	5
chr1	19384887	19384888	+	8
chr1	19428983	19428984	+	9
chr1	19438893	19438894	+	35
chr1	19445642	19445643	+	10
chr1	19522882	19522883	+	5
chr1	19577413	19577414	+	6
chr1	19609506	19609507	+	85
chr1	19610287	19610288	+	9
chr1	19613885	19613886	+	6
chr1	19627054	19627055	+	23
chr1	19642581	19642582	+	14
chr1	19662141	19662142	+	11
chr1	19706773	19706774	+	6
chr1	19707835	19707836	+	19
chr1	19708462	19708463	+	30
chr1	19726081	19726082	+	6
chr1	19766490	19766491	+	11
chr1	19838827	19838828	+	13
chr1	19865560	19865561	+	6
chr1	20048193	20048194	+	6
chr1	20073303	20073304	+	9
chr1	20077816	20077817	+	9
chr1	20156318	20156319	+	10
chr1	20188095	20188096	+	247
chr1	20202631	20202632	+	37
chr1	20344577	20344578	+	15
chr1	20445514	20445515	+	20
chr1	20450986	20450987	+	38
chr1	20464700	20464701	+	5
chr1	20554753	20554754	+	5
chr1	20655339	20655340	+	16
chr1	20671077	20671078	+	19
chr1	20692102	20692103	+	5
chr1	20706914	20706915	+	10
chr1	20743656	20743657	+	5
chr1	20752591	20752592	+	35
chr1	20759312	20759313	+	9
chr1	20776334	20776335	+	8
chr1	20797772	20797773	+	24
chr1	20801117	20801118	+	52
chr1	20823190	20823191	+	6
chr1	20842772	20842773	+	5
chr1	20882581	20882582	+	18
chr1	20938123	20938124	+	47
chr1	20945164	20945165	+	50
chr1	20983381	20983382	+	67
chr1	20991998	20991999	+	156
chr1	21011735	21011736	+	8
chr1	21013087	21013088	+	14
chr1	21027962	21027963	+	68
chr1	21078881	21078882	+	7
chr1	21153747	21153748	+	54
chr1	21169465	21169466	+	5
chr1	21233489	21233490	+	9
chr1	21254976	21254977	+	10
chr1	21278767	21278768	+	15
chr1	21281760	21281761	+	8
chr1	21325552	21325553	+	25
chr1	21337470	21337471	+	30
chr1	21392317	21392318	+	5
chr1	21398319	21398320	+	11
chr1	21452886	21452887	+	60
chr1	21529620	21529621	+	6
chr1	21535019	21535020	+	5
chr1	21565641	21565642	+	5
chr1	21569731	21569732	+	7
chr1	21615228	21615229	+	21
chr1	21657780	21657781	+	45
chr1	21666457	21666458	+	10
chr1	21677678	21677679	+	30
chr1	21687410	21687411	+	20
chr1	21689693	21689694	+	37
chr1	21691994	21691995	+	18
chr1	21773952	21773953	+	19
chr1	21812113	21812114	+	11
chr1	21812291	21812292	+	27
chr1	21814094	21814095	+	12
chr1	21819731	21819732	+	20
chr1	21837291	21837292	+	18
chr1	21944674	21944675	+	7
chr1	21976747	21976748	+	5
chr1	21981133	21981134	+	9
chr1	21991508	21991509	+	5
chr1	22054631	22054632	+	68
chr1	22070739	22070740	+	9
chr1	22087397	22087398	+	63
chr1	22206912	22206913	+	53
chr1	22256356	22256357	+	6
chr1	22287098	22287099	+	34
chr1	22297076	22297077	+	21
chr1	22321575	22321576	+	10
chr1	22331554	22331555	+	21
chr1	22381705	22381706	+	63
chr1	22400414	22400415	+	50
chr1	22483116	22483117	+	6
chr1	22495682	22495683	+	41
chr1	22504193	22504194	+	8
chr1	22517345	22517346	+	45
chr1	22517365	22517366	+	10
chr1	22557075	22557076	+	14
chr1	22582935	22582936	+	37
chr1	22595389	22595390	+	23
chr1	22634155	22634156	+	9
chr1	22647412	22647413	+	26
chr1	22649013	22649014	+	28
chr1	22651725	22651726	+	19
chr1	22656748	22656749	+	30
chr1	22669389	22669390	+	6
chr1	22685629	22685630	+	19
chr1	22690875	22690876	+	14
chr1	22703494	22703495	+	14
chr1	22782001	22782002	+	29
chr1	22796072	22796073	+	6
chr1	22796129	22796130	+	11
chr1	22857664	22857665	+	19
chr1	22862067	22862068	+	8
chr1	22884921	22884922	+	7
chr1	22936020	22936021	+	30
chr1	22939944	22939945	+	8
chr1	22943027	22943028	+	27
chr1	22945373	22945374	+	7
chr1	22946059	22946060	+	5
chr1	22949578	22949579	+	5
chr1	22965060	22965061	+	6
chr1	22981650	22981651	+	8
chr1	22985207	22985208	+	17
chr1	22986911	22986912	+	9
chr1	23039028	23039029	+	33
chr1	23094772	23094773	+	6
chr1	23110695	23110696	+	280
chr1	23114650	23114651	+	5
chr1	23134601	23134602	+	5
chr1	23137048	23137049	+	12
chr1	23147476	23147477	+	7
chr1	23175845	23175846	+	26
chr1	23189902	23189903	+	13
chr1	23199728	23199729	+	12
chr1	23222196	23222197	+	9
chr1	23275663	23275664	+	28
chr1	23281884	23281885	+	12
chr1	23286866	23286867	+	18
chr1	23304293	23304294	+	22
chr1	23306788	23306789	+	12
chr1	23325084	23325085	+	30
chr1	23328830	23328831	+	6
chr1	23358511	23358512	+	36
chr1	23414570	23414571	+	35
chr1	23425433	23425434	+	28
chr1	23445764	23445765	+	13
chr1	23448451	23448452	+	7
chr1	23492564	23492565	+	13
chr1	23534126	23534127	+	7
chr1	23580631	23580632	+	35
chr1	23593993	23593994	+	13
chr1	23618264	23618265	+	15
chr1	23667500	23667501	+	382
chr1	23683884	23683885	+	11
chr1	23696464	23696465	+	12
chr1	23727395	23727396	+	7
chr1	23736393	23736394	+	12
chr1	23736476	23736477	+	563
chr1	23741506	23741507	+	35
chr1	23770290	23770291	+	33
chr1	23814789	23814790	+	12
chr1	23815344	23815345	+	5
chr1	23834055	23834056	+	13
chr1	23836750	23836751	+	29
chr1	23838409	23838410	+	7
chr1	23846918	23846919	+	8
chr1	23913282	23913283	+	28
chr1	23939182	23939183	+	104
chr1	23966254	23966255	+	11
chr1	23969142	23969143	+	11
chr1	23977442	23977443	+	24
chr1	24014414	24014415	+	7
chr1	24032224	24032225	+	56
chr1	24050839	24050840	+	21
chr1	24061738	24061739	+	34
chr1	24071250	24071251	+	12
chr1	24078299	24078300	+	15
chr1	24118446	24118447	+	11
chr1	24164822	24164823	+	8
chr1	24217320	24217321	+	275
chr1	24231261	24231262	+	170
chr1	24232135	24232136	+	24
chr1	24271887	24271888	+	5
chr1	24282146	24282147	+	6
chr1	24303389	24303390	+	6
chr1	24430857	24430858	+	31
chr1	24437900	24437901	+	8
chr1	24447361	24447362	+	8
chr1	24579965	24579966	+	29
chr1	24588387	24588388	+	7
chr1	24630949	24630950	+	18
chr1	24633592	24633593	+	7
chr1	24644987	24644988	+	6
chr1	24645355	24645356	+	5
chr1	24674262	24674263	+	6
chr1	24726313	24726314	+	18
chr1	24855844	24855845	+	29
chr1	24877610	24877611	+	62
chr1	24934587	24934588	+	12
chr1	24952337	24952338	+	19
chr1	25007944	25007945	+	7
chr1	25018542	25018543	+	31
chr1	25096441	25096442	+	11
chr1	25100406	25100407	+	13
chr1	25132441	25132442	+	10
chr1	25145193	25145194	+	43
chr1	25170755	25170756	+	10
chr1	25194807	25194808	+	32
chr1	25202637	25202638	+	14
chr1	25203286	25203287	+	5
chr1	25253547	25253548	+	17
chr1	25254051	25254052	+	5
chr1	25269144	25269145	+	20
chr1	25272649	25272650	+	5
chr1	25272940	25272941	+	12
chr1	25287395	25287396	+	12
chr1	25298042	25298043	+	11
chr1	25312771	25312772	+	10
chr1	25328082	25328083	+	9
chr1	25366570	25366571	+	23
chr1	25403569	25403570	+	6
chr1	25403766	25403767	+	11
chr1	25422543	25422544	+	5
chr1	25471452	25471453	+	29
chr1	25596195	25596196	+	75
chr1	25610590	25610591	+	7
chr1	25676536	25676537	+	15
chr1	25708626	25708627	+	6
chr1	25786466	25786467	+	17
chr1	25820552	25820553	+	6
chr1	25821096	25821097	+	5
chr1	25825365	25825366	+	47
chr1	25827131	25827132	+	11
chr1	25838881	25838882	+	25
chr1	25905444	25905445	+	10
chr1	25932908	25932909	+	12
chr1	25951471	25951472	+	13
chr1	25958842	25958843	+	8
chr1	25961988	25961989	+	18
chr1	26003672	26003673	+	34
chr1	26007956	26007957	+	46
chr1	26030726	26030727	+	33
chr1	26077756	26077757	+	6
chr1	26102896	26102897	+	5
chr1	26142759	26142760	+	6
chr1	26145807	26145808	+	6
chr1	26146339	26146340	+	31
chr1	26266480	26266481	+	6
chr1	26267335	26267336	+	20
chr1	26278547	26278548	+	47
chr1	26295946	26295947	+	28
chr1	26312437	26312438	+	12
chr1	26332834	26332835	+	32
chr1	26361118	26361119	+	10
chr1	26364630	26364631	+	5
chr1	26429169	26429170	+	17
chr1	26488231	26488232	+	46
chr1	26516094	26516095	+	22
chr1	26536258	26536259	+	9
chr1	26539468	26539469	+	15
chr1	26544147	26544148	+	9
chr1	26544719	26544720	+	23
chr1	26544935	26544936	+	31
chr1	26552237	26552238	+	31
chr1	26555581	26555582	+	7
chr1	26651258	26651259	+	5
chr1	26654409	26654410	+	12
chr1	26681946	26681947	+	6
chr1	26697230	26697231	+	5
chr1	26700552	26700553	+	5
chr1	26715602	26715603	+	39
chr1	26736305	26736306	+	12
chr1	26752908	26752909	+	19
chr1	26815278	26815279	+	23
chr1	26910422	26910423	+	72
chr1	26923624	26923625	+	9
chr1	26952973	26952974	+	35
chr1	27042902	27042903	+	22
chr1	27044507	27044508	+	44
chr1	27049874	27049875	+	7
chr1	27068708	27068709	+	19
chr1	27085017	27085018	+	56
chr1	27091987	27091988	+	6
chr1	27095096	27095097	+	8
chr1	27118540	27118541	+	9
chr1	27120019	27120020	+	15
chr1	27123507	27123508	+	53
chr1	27183055	27183056	+	9
chr1	27199229	27199230	+	15
chr1	27227838	27227839	+	11
chr1	27242265	27242266	+	7
chr1	27265305	27265306	+	687
chr1	27345145	27345146	+	12
chr1	27352254	27352255	+	14
chr1	27375887	27375888	+	10
chr1	27384181	27384182	+	11
chr1	27399249	27399250	+	51
chr1	27399806	27399807	+	9
chr1	27408930	27408931	+	28
chr1	27423820	27423821	+	7
chr1	27438037	27438038	+	13
chr1	27442148	27442149	+	11
chr1	27452655	27452656	+	16
chr1	27497770	27497771	+	21
chr1	27512525	27512526	+	30
chr1	27539176	27539177	+	9
chr1	27542658	27542659	+	14
chr1	27553234	27553235	+	13
chr1	27594630	27594631	+	10
chr1	27609326	27609327	+	15
chr1	27651822	27651823	+	30
chr1	27653369	27653370	+	9
chr1	27662403	27662404	+	6
chr1	27674118	27674119	+	10
chr1	27780249	27780250	+	84
chr1	27780811	27780812	+	32
chr1	27831078	27831079	+	16
chr1	27878522	27878523	+	7
chr1	27921192	27921193	+	22
chr1	27926798	27926799	+	6
chr1	27949933	27949934	+	67
chr1	27962326	27962327	+	6
chr1	27972463	27972464	+	9
chr1	28033116	28033117	+	11
chr1	28049307	28049308	+	20
chr1	28051035	28051036	+	8
chr1	28104960	28104961	+	6
chr1	28178106	28178107	+	21
chr1	28232168	28232169	+	7
chr1	28244795	28244796	+	15
chr1	28252502	28252503	+	25
chr1	28270128	28270129	+	8
chr1	28270913	28270914	+	6
chr1	28287945	28287946	+	79
chr1	28324767	28324768	+	17
chr1	28369555	28369556	+	5
chr1	28395852	28395853	+	11
chr1	28428342	28428343	+	9
chr1	28437567	28437568	+	5
chr1	28469941	28469942	+	14
chr1	28473763	28473764	+	31
chr1	28473776	28473777	+	67
chr1	28478411	28478412	+	11
chr1	28531849	28531850	+	7
chr1	28553126	28553127	+	24
chr1	28560202	28560203	+	56
chr1	28581141	28581142	+	48
chr1	28590841	28590842	+	6
chr1	28591073	28591074	+	24
chr1	28613517	28613518	+	6
chr1	28647863	28647864	+	7
chr1	28650357	28650358	+	19
chr1	28706311	28706312	+	8
chr1	28762264	28762265	+	48
chr1	28775123	28775124	+	40
chr1	28784217	28784218	+	14
chr1	28787145	28787146	+	8
chr1	28809681	28809682	+	8
chr1	28840609	28840610	+	10
chr1	28868954	28868955	+	32
chr1	28880831	28880832	+	6
chr1	28891790	28891791	+	7
chr1	28892151	28892152	+	9
chr1	28898284	28898285	+	9
chr1	28901904	28901905	+	5
chr1	28918669	28918670	+	5
chr1	28944942	28944943	+	9
chr1	29069588	29069589	+	5
chr1	29092064	29092065	+	316
chr1	29099296	29099297	+	13
chr1	29148077	29148078	+	13
chr1	29242060	29242061	+	10
chr1	29384760	29384761	+	142
chr1	29404564	29404565	+	6
chr1	29574116	29574117	+	17
chr1	29616457	29616458	+	35
chr1	29678024	29678025	+	10
chr1	29756628	29756629	+	37
chr1	29839563	29839564	+	24
chr1	29949350	29949351	+	6
chr1	30003095	30003096	+	14
chr1	30027010	30027011	+	5
chr1	30063783	30063784	+	7
chr1	30127625	30127626	+	6
chr1	30135938	30135939	+	7
chr1	30142021	30142022	+	12
chr1	30208574	30208575	+	17
chr1	30211302	30211303	+	18
chr1	30211858	30211859	+	16
chr1	30214840	30214841	+	12
chr1	30217423	30217424	+	6
chr1	30277126	30277127	+	62
chr1	30310916	30310917	+	24
chr1	30339898	30339899	+	49
chr1	30369944	30369945	+	29
chr1	30377479	30377480	+	50
chr1	30378910	30378911	+	16
chr1	30386766	30386767	+	28
chr1	30420165	30420166	+	27
chr1	30423128	30423129	+	26
chr1	30462897	30462898	+	183
chr1	30479839	30479840	+	33
chr1	30510956	30510957	+	36
chr1	30521891	30521892	+	33
chr1	30545387	30545388	+	22
chr1	30560702	30560703	+	13
chr1	30608133	30608134	+	28
chr1	30643511	30643512	+	10
chr1	30687578	30687579	+	18
chr1	30703905	30703906	+	17
chr1	30716536	30716537	+	10
chr1	30750752	30750753	+	13
chr1	30775839	30775840	+	5
chr1	30780112	30780113	+	21
chr1	30809898	30809899	+	7
chr1	30810413	30810414	+	97
chr1	30838066	30838067	+	19
chr1	30843956	30843957	+	23
chr1	30845414	30845415	+	16
chr1	30880196	30880197	+	15
chr1	30883183	30883184	+	6
chr1	30883985	30883986	+	15
chr1	30889329	30889330	+	7
chr1	30925971	30925972	+	13
chr1	30928120	30928121	+	5
chr1	30938836	30938837	+	6
chr1	30962740	30962741	+	10
chr1	30969952	30969953	+	11
chr1	30985026	30985027	+	15
chr1	30992449	30992450	+	7
chr1	31014820	31014821	+	19
chr1	31016850	31016851	+	298
chr1	31033183	31033184	+	29
chr1	31035575	31035576	+	88
chr1	31066220	31066221	+	12
chr1	31098928	31098929	+	13
chr1	31122563	31122564	+	14
chr1	31172423	31172424	+	8
chr1	31194087	31194088	+	18
chr1	31196542	31196543	+	6
chr1	31210531	31210532	+	8
chr1	31213624	31213625	+	7
chr1	31214578	31214579	+	40
chr1	31219924	31219925	+	6
chr1	31222666	31222667	+	433
chr1	31230917	31230918	+	35
chr1	31249006	31249007	+	8
chr1	31260443	31260444	+	6
chr1	31268828	31268829	+	111
chr1	31292741	31292742	+	162
chr1	31310431	31310432	+	6
chr1	31324187	31324188	+	9
chr1	31330522	31330523	+	15
chr1	31331288	31331289	+	7
chr1	31346597	31346598	+	11
chr1	31349891	31349892	+	5
chr1	31388875	31388876	+	24
chr1	31391683	31391684	+	10
chr1	31437241	31437242	+	43
chr1	31454488	31454489	+	10
chr1	31456795	31456796	+	6
chr1	31490886	31490887	+	17
chr1	31510581	31510582	+	7
chr1	31512536	31512537	+	8
chr1	31560297	31560298	+	38
chr1	31560975	31560976	+	77
chr1	31560987	31560988	+	48
chr1	31566082	31566083	+	22
chr1	31585020	31585021	+	5
chr1	31606104	31606105	+	11
chr1	31619561	31619562	+	8
chr1	31634937	31634938	+	5
chr1	31643515	31643516	+	13
chr1	31653127	31653128	+	7
chr1	31658626	31658627	+	40
chr1	31660847	31660848	+	32
chr1	31682437	31682438	+	9
chr1	31691020	31691021	+	7
chr1	31691292	31691293	+	326
chr1	31696910	31696911	+	18
chr1	31699535	31699536	+	187
chr1	31729023	31729024	+	10
chr1	31751018	31751019	+	12
chr1	31755549	31755550	+	8
chr1	31770379	31770380	+	27
chr1	31849041	31849042	+	70
chr1	31868671	31868672	+	7
chr1	31893845	31893846	+	8
chr1	31953493	31953494	+	16
chr1	31964141	31964142	+	185
chr1	31964145	31964146	+	10
chr1	31987913	31987914	+	37
chr1	32048447	32048448	+	8
chr1	32061448	32061449	+	7
chr1	32123647	32123648	+	26
chr1	32142413	32142414	+	232
chr1	32154666	32154667	+	8
chr1	32165386	32165387	+	30
chr1	32169901	32169902	+	18
chr1	32182079	32182080	+	10
chr1	32201193	32201194	+	5
chr1	32204428	32204429	+	7
chr1	32205496	32205497	+	7
chr1	32225871	32225872	+	8
chr1	32228282	32228283	+	7
chr1	32234039	32234040	+	13
chr1	32250287	32250288	+	16
chr1	32251014	32251015	+	26
chr1	32255703	32255704	+	27
chr1	32256747	32256748	+	11
chr1	32271419	32271420	+	42
chr1	32278931	32278932	+	7
chr1	32304324	32304325	+	12
chr1	32320614	32320615	+	16
chr1	32320673	32320674	+	10
chr1	32324205	32324206	+	9
chr1	32393594	32393595	+	131
chr1	32394656	32394657	+	7
chr1	32428712	32428713	+	12
chr1	32447203	32447204	+	11
chr1	32456943	32456944	+	89
chr1	32462474	32462475	+	22
chr1	32498235	32498236	+	31
chr1	32505820	32505821	+	26
chr1	32507349	32507350	+	10
chr1	32517187	32517188	+	610
chr1	32517610	32517611	+	6
chr1	32566703	32566704	+	17
chr1	32575565	32575566	+	5
chr1	32611240	32611241	+	7
chr1	32617610	32617611	+	28
chr1	32627132	32627133	+	60
chr1	32641448	32641449	+	9
chr1	32675778	32675779	+	72
chr1	32683580	32683581	+	9
chr1	32689693	32689694	+	9
chr1	32694039	32694040	+	17
chr1	32716702	32716703	+	5
chr1	32721032	32721033	+	11
chr1	32737478	32737479	+	26
chr1	32758128	32758129	+	25
chr1	32766742	32766743	+	27
chr1	32786438	32786439	+	20
chr1	32808917	32808918	+	38
chr1	32840639	32840640	+	31
chr1	32848722	32848723	+	5
chr1	32885311	32885312	+	6
chr1	32926753	32926754	+	35
chr1	32951849	32951850	+	55
chr1	32956553	32956554	+	228
chr1	33051291	33051292	+	10
chr1	33051666	33051667	+	9
chr1	33057237	33057238	+	66
chr1	33063148	33063149	+	100
chr1	33067999	33068000	+	13
chr1	33068991	33068992	+	24
chr1	33076263	33076264	+	13
chr1	33083767	33083768	+	17
chr1	33089994	33089995	+	18
chr1	33095845	33095846	+	24
chr1	33095889	33095890	+	21
chr1	33102077	33102078	+	8
chr1	33107066	33107067	+	25
chr1	33145481	33145482	+	26
chr1	33186704	33186705	+	11
chr1	33189885	33189886	+	6
chr1	33232524	33232525	+	8
chr1	33238604	33238605	+	30
chr1	33252266	33252267	+	11
chr1	33296421	33296422	+	34
chr1	33308356	33308357	+	19
chr1	33317666	33317667	+	40
chr1	33342449	33342450	+	5
chr1	33343963	33343964	+	8
chr1	33344115	33344116	+	162
chr1	33374686	33374687	+	18
chr1	33393576	33393577	+	8
chr1	33448894	33448895	+	15
chr1	33515722	33515723	+	44
chr1	33553380	33553381	+	21
chr1	33556307	33556308	+	20
chr1	33569094	33569095	+	260
chr1	33603092	33603093	+	6
chr1	33699893	33699894	+	25
chr1	33940135	33940136	+	6
chr1	33941475	33941476	+	8
chr1	33954116	33954117	+	14
chr1	33981682	33981683	+	7
chr1	34055429	34055430	+	20
chr1	34121167	34121168	+	10
chr1	34143965	34143966	+	16
chr1	34179168	34179169	+	24
chr1	34228954	34228955	+	12
chr1	34271936	34271937	+	7
chr1	34274567	34274568	+	13
chr1	34291047	34291048	+	7
chr1	34300119	34300120	+	7
chr1	34357917	34357918	+	20
chr1	34360218	34360219	+	14
chr1	34391475	34391476	+	9
chr1	34428550	34428551	+	5
chr1	34454304	34454305	+	10
chr1	34499618	34499619	+	8
chr1	34585686	34585687	+	10
chr1	34594620	34594621	+	13
chr1	34647303	34647304	+	193
chr1	34649235	34649236	+	11
chr1	34657839	34657840	+	5
chr1	34678093	34678094	+	8
chr1	34703190	34703191	+	7
chr1	34718243	34718244	+	307
chr1	34759668	34759669	+	8
chr1	34776613	34776614	+	5
chr1	34839049	34839050	+	22
chr1	34846693	34846694	+	49
chr1	34857603	34857604	+	6
chr1	34857609	34857610	+	5
chr1	34858007	34858008	+	35
chr1	34859223	34859224	+	8
chr1	34874775	34874776	+	20
chr1	34878425	34878426	+	18
chr1	34885606	34885607	+	12
chr1	34899607	34899608	+	8
chr1	34925330	34925331	+	14
chr1	34931156	34931157	+	6
chr1	34948817	34948818	+	19
chr1	34953663	34953664	+	21
chr1	34961462	34961463	+	50
chr1	34986923	34986924	+	55
chr1	35010205	35010206	+	17
chr1	35010207	35010208	+	5
chr1	35069178	35069179	+	8
chr1	35069217	35069218	+	8
chr1	35084215	35084216	+	8
chr1	35108017	35108018	+	15
chr1	35112592	35112593	+	8
chr1	35119290	35119291	+	28
chr1	35132967	35132968	+	7
chr1	35137211	35137212	+	5
chr1	35148691	35148692	+	5
chr1	35163589	35163590	+	17
chr1	35179051	35179052	+	31
chr1	35180683	35180684	+	8
chr1	35197520	35197521	+	13
chr1	35202667	35202668	+	14
chr1	35225665	35225666	+	7
chr1	35227980	35227981	+	15
chr1	35236301	35236302	+	5
chr1	35245384	35245385	+	25
chr1	35246981	35246982	+	32
chr1	35261359	35261360	+	24
chr1	35264390	35264391	+	8
chr1	35265336	35265337	+	8
chr1	35324007	35324008	+	11
chr1	35367601	35367602	+	14
chr1	35418287	35418288	+	7
chr1	35464254	35464255	+	10
chr1	35480663	35480664	+	20
chr1	35509456	35509457	+	6
chr1	35515233	35515234	+	53
chr1	35536328	35536329	+	15
chr1	35560746	35560747	+	10
chr1	35578474	35578475	+	22
chr1	35616336	35616337	+	197
chr1	35628168	35628169	+	47
chr1	35629338	35629339	+	109
chr1	35666027	35666028	+	14
chr1	35672538	35672539	+	5
chr1	35712972	35712973	+	15
chr1	35715459	35715460	+	41
chr1	35724799	35724800	+	5
chr1	35727724	35727725	+	5
chr1	35739086	35739087	+	5
chr1	35754276	35754277	+	5
chr1	35774042	35774043	+	28
chr1	35815743	35815744	+	28
chr1	35819017	35819018	+	7
chr1	35835933	35835934	+	160
chr1	35851113	35851114	+	7
chr1	35860968	35860969	+	6
chr1	35894702	35894703	+	8
chr1	35900467	35900468	+	13
chr1	35918165	35918166	+	5
chr1	35922345	35922346	+	333
chr1	35933282	35933283	+	32
chr1	35941132	35941133	+	7
chr1	36006894	36006895	+	10
chr1	36020231	36020232	+	17
chr1	36063296	36063297	+	6
chr1	36071536	36071537	+	6
chr1	36103544	36103545	+	11
chr1	36107418	36107419	+	6
chr1	36108008	36108009	+	24
chr1	36117016	36117017	+	7
chr1	36125043	36125044	+	11
chr1	36127720	36127721	+	20
chr1	36148905	36148906	+	6
chr1	36177261	36177262	+	12
chr1	36193706	36193707	+	13
chr1	36197234	36197235	+	5
chr1	36265782	36265783	+	5
chr1	36274934	36274935	+	12
chr1	36296039	36296040	+	8
chr1	36303619	36303620	+	28
chr1	36382330	36382331	+	5
chr1	36400165	36400166	+	11
chr1	36411883	36411884	+	6
chr1	36471879	36471880	+	24
chr1	36536927	36536928	+	11
chr1	36570124	36570125	+	16
chr1	36611112	36611113	+	13
chr1	36629995	36629996	+	12
chr1	36641310	36641311	+	14
chr1	36676929	36676930	+	18
chr1	36715548	36715549	+	18
chr1	36734960	36734961	+	9
chr1	36763538	36763539	+	12
chr1	36785211	36785212	+	5
chr1	36787335	36787336	+	8
chr1	36870980	36870981	+	18
chr1	36962599	36962600	+	6
chr1	36962878	36962879	+	6
chr1	36970676	36970677	+	70
chr1	37001170	37001171	+	7
chr1	37045333	37045334	+	25
chr1	37086640	37086641	+	5
chr1	37089860	37089861	+	6
chr1	37133322	37133323	+	27
chr1	37151501	37151502	+	26
chr1	37172830	37172831	+	34
chr1	37218791	37218792	+	8
chr1	37229844	37229845	+	13
chr1	37257076	37257077	+	6
chr1	37273918	37273919	+	13
chr1	37276181	37276182	+	22
chr1	37281341	37281342	+	13
chr1	37284194	37284195	+	61
chr1	37334719	37334720	+	9
chr1	37343557	37343558	+	5
chr1	37354462	37354463	+	5
chr1	37374311	37374312	+	11
chr1	37378298	37378299	+	15
chr1	37392333	37392334	+	5
chr1	37405906	37405907	+	9
chr1	37415535	37415536	+	49
chr1	37426562	37426563	+	31
chr1	37439359	37439360	+	6
chr1	37441449	37441450	+	13
chr1	37448872	37448873	+	19
chr1	37461191	37461192	+	10
chr1	37472532	37472533	+	76
chr1	37501021	37501022	+	11
chr1	37502768	37502769	+	6
chr1	37511479	37511480	+	134
chr1	37564155	37564156	+	5
chr1	37605436	37605437	+	15
chr1	37621309	37621310	+	54
chr1	37624682	37624683	+	16
chr1	37634718	37634719	+	5
chr1	37637078	37637079	+	85
chr1	37648586	37648587	+	14
chr1	37687017	37687018	+	27
chr1	37720887	37720888	+	6
chr1	37746869	37746870	+	7
chr1	37756866	37756867	+	5
chr1	37781652	37781653	+	43
chr1	37784233	37784234	+	29
chr1	37865685	37865686	+	58
chr1	37873994	37873995	+	5
chr1	37880774	37880775	+	129
chr1	37903030	37903031	+	11
chr1	37908319	37908320	+	37
chr1	37936856	37936857	+	18
chr1	37985307	37985308	+	9
chr1	38106963	38106964	+	27
chr1	38131440	38131441	+	25
chr1	38157283	38157284	+	7
chr1	38241448	38241449	+	5
chr1	38247001	38247002	+	37
chr1	38290204	38290205	+	33
chr1	38300246	38300247	+	6
chr1	38317258	38317259	+	31
chr1	38340783	38340784	+	35
chr1	38364249	38364250	+	27
chr1	38411241	38411242	+	5
chr1	38505432	38505433	+	6
chr1	38519771	38519772	+	27
chr1	38549331	38549332	+	50
chr1	38571253	38571254	+	36
chr1	38658323	38658324	+	26
chr1	38703472	38703473	+	6
chr1	38704207	38704208	+	91
chr1	38705303	38705304	+	26
chr1	38711220	38711221	+	10
chr1	38722659	38722660	+	6
chr1	38777335	38777336	+	10
chr1	38786704	38786705	+	8
chr1	38801306	38801307	+	7
chr1	38852132	38852133	+	9
chr1	38853506	38853507	+	6
chr1	38879535	38879536	+	49
chr1	38884653	38884654	+	36
chr1	38902946	38902947	+	14
chr1	38908733	38908734	+	5
chr1	38973875	38973876	+	5
chr1	38989259	38989260	+	41
chr1	38992845	38992846	+	276
chr1	39009245	39009246	+	106
chr1	39046714	39046715	+	24
chr1	39055213	39055214	+	24
chr1	39071909	39071910	+	56
chr1	39076529	39076530	+	9
chr1	39078241	39078242	+	32
chr1	39096082	39096083	+	6
chr1	39096942	39096943	+	21
chr1	39130682	39130683	+	6
chr1	39139962	39139963	+	10
chr1	39145427	39145428	+	26
chr1	39154701	39154702	+	10
chr1	39163453	39163454	+	275
chr1	39284613	39284614	+	16
chr1	39293449	39293450	+	30
chr1	39320523	39320524	+	18
chr1	39324316	39324317	+	22
chr1	39337948	39337949	+	18
chr1	39342631	39342632	+	7
chr1	39375147	39375148	+	7
chr1	39411126	39411127	+	15
chr1	39447297	39447298	+	9
chr1	39527813	39527814	+	13
chr1	39560415	39560416	+	7
chr1	39577655	39577656	+	40
chr1	39583482	39583483	+	11
chr1	39607512	39607513	+	6
chr1	39646301	39646302	+	7
chr1	39649881	39649882	+	55
chr1	39654006	39654007	+	8
chr1	39674718	39674719	+	95
chr1	39699828	39699829	+	18
chr1	39745420	39745421	+	5
chr1	39751582	39751583	+	7
chr1	39791962	39791963	+	23
chr1	39809547	39809548	+	8
chr1	39864257	39864258	+	15
chr1	39882838	39882839	+	9
chr1	39884643	39884644	+	77
chr1	39885050	39885051	+	6
chr1	39885247	39885248	+	8
chr1	39887695	39887696	+	8
chr1	39904380	39904381	+	6
chr1	39921356	39921357	+	12
chr1	39929811	39929812	+	23
chr1	39949839	39949840	+	6
chr1	39970755	39970756	+	8
chr1	39976946	39976947	+	14
chr1	40000315	40000316	+	11
chr1	40008192	40008193	+	18
chr1	40008383	40008384	+	29
chr1	40023872	40023873	+	6
chr1	40024722	40024723	+	20
chr1	40068519	40068520	+	5
chr1	40075735	40075736	+	43
chr1	40084896	40084897	+	335
chr1	40087314	40087315	+	269
chr1	40090733	40090734	+	5
chr1	40112562	40112563	+	10
chr1	40118090	40118091	+	15
chr1	40196208	40196209	+	18
chr1	40216334	40216335	+	6
chr1	40232774	40232775	+	10
chr1	40240944	40240945	+	6
chr1	40253576	40253577	+	7
chr1	40258746	40258747	+	5
chr1	40280506	40280507	+	12
chr1	40285420	40285421	+	65
chr1	40287234	40287235	+	21
chr1	40319019	40319020	+	23
chr1	40334479	40334480	+	14
chr1	40355020	40355021	+	5
chr1	40360755	40360756	+	7
chr1	40379723	40379724	+	18
chr1	40383525	40383526	+	7
chr1	40405747	40405748	+	9
chr1	40409031	40409032	+	10
chr1	40418445	40418446	+	5
chr1	40433195	40433196	+	5
chr1	40478197	40478198	+	7
chr1	40478735	40478736	+	25
chr1	40486966	40486967	+	14
chr1	40488809	40488810	+	6
chr1	40526369	40526370	+	22
chr1	40528731	40528732	+	20
chr1	40536755	40536756	+	73
chr1	40538868	40538869	+	32
chr1	40583770	40583771	+	8
chr1	40587919	40587920	+	7
chr1	40589200	40589201	+	12
chr1	40590166	40590167	+	13
chr1	40594174	40594175	+	14
chr1	40596289	40596290	+	5
chr1	40607919	40607920	+	8
chr1	40621734	40621735	+	11
chr1	40628804	40628805	+	5
chr1	40634386	40634387	+	31
chr1	40680733	40680734	+	22
chr1	40691185	40691186	+	9
chr1	40697661	40697662	+	8
chr1	40710146	40710147	+	41
chr1	40713201	40713202	+	6
chr1	40772842	40772843	+	13
chr1	40779212	40779213	+	32
chr1	40839978	40839979	+	35
chr1	40845542	40845543	+	127
chr1	40874966	40874967	+	5
chr1	40881863	40881864	+	24
chr1	40906286	40906287	+	17
chr1	40920377	40920378	+	17
chr1	40944050	40944051	+	29
chr1	40957442	40957443	+	37
chr1	40964938	40964939	+	40
chr1	40973148	40973149	+	19
chr1	40981490	40981491	+	17
chr1	40985968	40985969	+	133
chr1	40988589	40988590	+	48
chr1	40992674	40992675	+	52
chr1	41016753	41016754	+	12
chr1	41018057	41018058	+	174
chr1	41043332	41043333	+	13
chr1	41050227	41050228	+	8
chr1	41054447	41054448	+	29
chr1	41060125	41060126	+	8
chr1	41065248	41065249	+	5
chr1	41068415	41068416	+	5
chr1	41091869	41091870	+	6
chr1	41108801	41108802	+	5
chr1	41119615	41119616	+	6
chr1	41142992	41142993	+	17
chr1	41154929	41154930	+	15
chr1	41162669	41162670	+	40
chr1	41174259	41174260	+	33
chr1	41210468	41210469	+	8
chr1	41257641	41257642	+	18
chr1	41259859	41259860	+	77
chr1	41290564	41290565	+	18
chr1	41312528	41312529	+	21
chr1	41342582	41342583	+	5
chr1	41343399	41343400	+	5
chr1	41473009	41473010	+	17
chr1	41495339	41495340	+	20
chr1	41522042	41522043	+	268
chr1	41523790	41523791	+	5
chr1	41574468	41574469	+	5
chr1	41644167	41644168	+	7
chr1	41659790	41659791	+	17
chr1	41677887	41677888	+	5
chr1	41688978	41688979	+	35
chr1	41693470	41693471	+	18
chr1	41755791	41755792	+	301
chr1	41764264	41764265	+	25
chr1	41774225	41774226	+	19
chr1	41791592	41791593	+	11
chr1	41793258	41793259	+	30
chr1	41794332	41794333	+	5
chr1	41800637	41800638	+	8
chr1	41803553	41803554	+	9
chr1	41826200	41826201	+	5
chr1	41850628	41850629	+	7
chr1	41876336	41876337	+	13
chr1	41887367	41887368	+	9
chr1	41897981	41897982	+	16
chr1	41937003	41937004	+	26
chr1	41958584	41958585	+	20
chr1	41999810	41999811	+	35
chr1	42074901	42074902	+	6
chr1	42083958	42083959	+	11
chr1	42089540	42089541	+	8
chr1	42093514	42093515	+	22
chr1	42093582	42093583	+	5
chr1	42110944	42110945	+	8
chr1	42114394	42114395	+	20
chr1	42116051	42116052	+	15
chr1	42117452	42117453	+	5
chr1	42140382	42140383	+	20
chr1	42155507	42155508	+	145
chr1	42156045	42156046	+	9
chr1	42163667	42163668	+	7
chr1	42167968	42167969	+	20
chr1	42247268	42247269	+	24
chr1	42255107	42255108	+	7
chr1	42277068	42277069	+	28
chr1	42373130	42373131	+	9
chr1	42419831	42419832	+	23
chr1	42422125	42422126	+	30
chr1	42438209	42438210	+	9
chr1	42450975	42450976	+	7
chr1	42455275	42455276	+	18
chr1	42500619	42500620	+	18
chr1	42514975	42514976	+	7
chr1	42516046	42516047	+	54
chr1	42521513	42521514	+	9
chr1	42530524	42530525	+	6
chr1	42560084	42560085	+	41
chr1	42596293	42596294	+	22
chr1	42598645	42598646	+	8
chr1	42599969	42599970	+	28
chr1	42603043	42603044	+	7
chr1	42619884	42619885	+	63
chr1	42635861	42635862	+	22
chr1	42660425	42660426	+	26
chr1	42663192	42663193	+	10
chr1	42676059	42676060	+	10
chr1	42683280	42683281	+	12
chr1	42763125	42763126	+	358
chr1	42821677	42821678	+	20
chr1	42825755	42825756	+	6
chr1	42825931	42825932	+	6
chr1	42847380	42847381	+	30
chr1	42873091	42873092	+	40
chr1	42875735	42875736	+	13
chr1	42924864	42924865	+	33
chr1	42937681	42937682	+	5
chr1	42951349	42951350	+	14
chr1	42958765	42958766	+	6
chr1	42963697	42963698	+	14
chr1	42991493	42991494	+	221
chr1	43004760	43004761	+	10
chr1	43006955	43006956	+	28
chr1	43013377	43013378	+	73
chr1	43029019	43029020	+	18
chr1	43039298	43039299	+	11
chr1	43041071	43041072	+	31
chr1	43083149	43083150	+	18
chr1	43109236	43109237	+	30
chr1	43111654	43111655	+	21
chr1	43134356	43134357	+	200
chr1	43137700	43137701	+	5
chr1	43154160	43154161	+	5
chr1	43170311	43170312	+	40
chr1	43177340	43177341	+	39
chr1	43178752	43178753	+	6
chr1	43184712	43184713	+	13
chr1	43196083	43196084	+	7
chr1	43250968	43250969	+	22
chr1	43287776	43287777	+	11
chr1	43298363	43298364	+	5
chr1	43301482	43301483	+	33
chr1	43323152	43323153	+	19
chr1	43331534	43331535	+	10
chr1	43356206	43356207	+	69
chr1	43380914	43380915	+	7
chr1	43392851	43392852	+	27
chr1	43396465	43396466	+	20
chr1	43397932	43397933	+	5
chr1	43411467	43411468	+	78
chr1	43451344	43451345	+	63
chr1	43505494	43505495	+	80
chr1	43526013	43526014	+	10
chr1	43540895	43540896	+	16
chr1	43550201	43550202	+	15
chr1	43574271	43574272	+	18
chr1	43587101	43587102	+	30
chr1	43591281	43591282	+	6
chr1	43619196	43619197	+	33
chr1	43652573	43652574	+	17
chr1	43681066	43681067	+	12
chr1	43684628	43684629	+	14
chr1	43700647	43700648	+	6
chr1	43703665	43703666	+	34
chr1	43713887	43713888	+	24
chr1	43713989	43713990	+	10
chr1	43716455	43716456	+	6
chr1	43729012	43729013	+	103
chr1	43738548	43738549	+	7
chr1	43768993	43768994	+	24
chr1	43802376	43802377	+	28
chr1	43821702	43821703	+	55
chr1	43823709	43823710	+	118
chr1	43832715	43832716	+	19
chr1	43834422	43834423	+	8
chr1	43837449	43837450	+	10
chr1	43910817	43910818	+	17
chr1	43942940	43942941	+	66
chr1	43943819	43943820	+	5
chr1	43959269	43959270	+	7
chr1	43997532	43997533	+	33
chr1	44003794	44003795	+	31
chr1	44005845	44005846	+	7
chr1	44033871	44033872	+	152
chr1	44058339	44058340	+	6
chr1	44077847	44077848	+	11
chr1	44082974	44082975	+	52
chr1	44092681	44092682	+	24
chr1	44097709	44097710	+	5
chr1	44100910	44100911	+	7
chr1	44122728	44122729	+	24
chr1	44147264	44147265	+	6
chr1	44164613	44164614	+	11
chr1	44204090	44204091	+	8
chr1	44217831	44217832	+	5
chr1	44227891	44227892	+	128
chr1	44241127	44241128	+	7
chr1	44268483	44268484	+	11
chr1	44333951	44333952	+	32
chr1	44352500	44352501	+	19
chr1	44354276	44354277	+	6
chr1	44373028	44373029	+	17
chr1	44376608	44376609	+	32
chr1	44382596	44382597	+	21
chr1	44435804	44435805	+	51
chr1	44443116	44443117	+	6
chr1	44462228	44462229	+	57
chr1	44483588	44483589	+	6
chr1	44500963	44500964	+	8
chr1	44522573	44522574	+	19
chr1	44553513	44553514	+	63
chr1	44562668	44562669	+	56
chr1	44563549	44563550	+	106
chr1	44568713	44568714	+	5
chr1	44578077	44578078	+	22
chr1	44581997	44581998	+	5
chr1	44621210	44621211	+	5
chr1	44706890	44706891	+	9
chr1	44730595	44730596	+	54
chr1	44735293	44735294	+	38
chr1	44743575	44743576	+	46
chr1	44770808	44770809	+	274
chr1	44781456	44781457	+	40
chr1	44792518	44792519	+	22
chr1	44816708	44816709	+	5
chr1	44847808	44847809	+	5
chr1	44861630	44861631	+	40
chr1	44897449	44897450	+	281
chr1	44897617	44897618	+	7
chr1	44930917	44930918	+	8
chr1	44934918	44934919	+	7
chr1	44946942	44946943	+	6
chr1	44968040	44968041	+	7
chr1	44973244	44973245	+	39
chr1	44973990	44973991	+	32
chr1	45002367	45002368	+	22
chr1	45003726	45003727	+	8
chr1	45006078	45006079	+	9
chr1	45026684	45026685	+	19
chr1	45030545	45030546	+	12
chr1	45038717	45038718	+	5
chr1	45042184	45042185	+	12
chr1	45083893	45083894	+	33
chr1	45084691	45084692	+	12
chr1	45098457	45098458	+	26
chr1	45102010	45102011	+	17
chr1	45118409	45118410	+	319
chr1	45121480	45121481	+	7
chr1	45148338	45148339	+	12
chr1	45159680	45159681	+	10
chr1	45186950	45186951	+	13
chr1	45217901	45217902	+	28
chr1	45228004	45228005	+	48
chr1	45230512	45230513	+	15
chr1	45244653	45244654	+	13
chr1	45246765	45246766	+	256
chr1	45250516	45250517	+	25
chr1	45328373	45328374	+	14
chr1	45328867	45328868	+	9
chr1	45336059	45336060	+	17
chr1	45338250	45338251	+	10
chr1	45341160	45341161	+	44
chr1	45342087	45342088	+	5
chr1	45358797	45358798	+	15
chr1	45385527	45385528	+	9
chr1	45391175	45391176	+	15
chr1	45415810	45415811	+	6
chr1	45441786	45441787	+	5
chr1	45451454	45451455	+	15
chr1	45458502	45458503	+	122
chr1	45463646	45463647	+	236
chr1	45473434	45473435	+	20
chr1	45524905	45524906	+	13
chr1	45534415	45534416	+	57
chr1	45548599	45548600	+	6
chr1	45555141	45555142	+	51
chr1	45565989	45565990	+	16
chr1	45574923	45574924	+	8
chr1	45583883	45583884	+	8
chr1	45615582	45615583	+	61
chr1	45616091	45616092	+	5
chr1	45623226	45623227	+	5
chr1	45636215	45636216	+	7
chr1	45655589	45655590	+	6
chr1	45698675	45698676	+	92
chr1	45707925	45707926	+	17
chr1	45710349	45710350	+	19
chr1	45729262	45729263	+	12
chr1	45763510	45763511	+	14
chr1	45783371	45783372	+	11
chr1	45785473	45785474	+	10
chr1	45801879	45801880	+	300
chr1	45803845	45803846	+	21
chr1	45811971	45811972	+	5
chr1	45835883	45835884	+	24
chr1	45850918	45850919	+	6
chr1	45851478	45851479	+	19
chr1	45856390	45856391	+	10
chr1	45877398	45877399	+	6
chr1	45905220	45905221	+	11
chr1	45937739	45937740	+	6
chr1	45948504	45948505	+	16
chr1	45948958	45948959	+	5
chr1	45958562	45958563	+	7
chr1	45958571	45958572	+	9
chr1	45975975	45975976	+	14
chr1	46022989	46022990	+	43
chr1	46031863	46031864	+	9
chr1	46102584	46102585	+	15
chr1	46137586	46137587	+	7
chr1	46163857	46163858	+	15
chr1	46172599	46172600	+	5
chr1	46185159	46185160	+	11
chr1	46194978	46194979	+	13
chr1	46204662	46204663	+	31
chr1	46206496	46206497	+	9
chr1	46326199	46326200	+	6
chr1	46392232	46392233	+	33
chr1	46482524	46482525	+	19
chr1	46510734	46510735	+	297
chr1	46572010	46572011	+	18
chr1	46579179	46579180	+	5
chr1	46581119	46581120	+	23
chr1	46588676	46588677	+	32
chr1	46662556	46662557	+	15
chr1	46662698	46662699	+	5
chr1	46671039	46671040	+	9
chr1	46694946	46694947	+	14
chr1	46710821	46710822	+	36
chr1	46718376	46718377	+	5
chr1	46758278	46758279	+	20
chr1	46772109	46772110	+	16
chr1	46779834	46779835	+	19
chr1	46781191	46781192	+	10
chr1	46800460	46800461	+	20
chr1	46888228	46888229	+	16
chr1	46930015	46930016	+	22
chr1	46937159	46937160	+	11
chr1	46976433	46976434	+	41
chr1	46981836	46981837	+	26
chr1	46998800	46998801	+	6
chr1	47008809	47008810	+	31
chr1	47083746	47083747	+	9
chr1	47138486	47138487	+	29
chr1	47151396	47151397	+	14
chr1	47154866	47154867	+	7
chr1	47155988	47155989	+	7
chr1	47181230	47181231	+	71
chr1	47191344	47191345	+	9
chr1	47202209	47202210	+	191
chr1	47215335	47215336	+	9
chr1	47218680	47218681	+	5
chr1	47224884	47224885	+	16
chr1	47274241	47274242	+	5
chr1	47304540	47304541	+	10
chr1	47320012	47320013	+	734
chr1	47384641	47384642	+	18
chr1	47484900	47484901	+	26
chr1	47498102	47498103	+	76
chr1	47611436	47611437	+	5
chr1	47612435	47612436	+	17
chr1	47612882	47612883	+	11
chr1	47659204	47659205	+	247
chr1	47724370	47724371	+	26
chr1	47731722	47731723	+	14
chr1	47736415	47736416	+	6
chr1	47745278	47745279	+	29
chr1	47751322	47751323	+	24
chr1	47791232	47791233	+	9
chr1	47793101	47793102	+	25
chr1	47795378	47795379	+	23
chr1	47858020	47858021	+	272
chr1	47863901	47863902	+	28
chr1	47881530	47881531	+	8
chr1	47893339	47893340	+	9
chr1	47899656	47899657	+	6
chr1	47901087	47901088	+	7
chr1	47992038	47992039	+	9
chr1	48032709	48032710	+	10
chr1	48077254	48077255	+	5
chr1	48077738	48077739	+	29
chr1	48163324	48163325	+	45
chr1	48187270	48187271	+	46
chr1	48229091	48229092	+	5
chr1	48297160	48297161	+	64
chr1	48361627	48361628	+	19
chr1	48492783	48492784	+	6
chr1	48536831	48536832	+	5
chr1	48554931	48554932	+	5
chr1	48578302	48578303	+	7
chr1	48602605	48602606	+	7
chr1	48634880	48634881	+	9
chr1	48681321	48681322	+	78
chr1	48708609	48708610	+	25
chr1	48756724	48756725	+	35
chr1	48792304	48792305	+	9
chr1	48828699	48828700	+	5
chr1	48925917	48925918	+	30
chr1	48976848	48976849	+	24
chr1	49071358	49071359	+	29
chr1	49075431	49075432	+	19
chr1	49082134	49082135	+	12
chr1	49097238	49097239	+	53
chr1	49111314	49111315	+	11
chr1	49151260	49151261	+	7
chr1	49167610	49167611	+	5
chr1	49185293	49185294	+	12
chr1	49189271	49189272	+	8
chr1	49382448	49382449	+	16
chr1	49401824	49401825	+	9
chr1	49403965	49403966	+	19
chr1	49416773	49416774	+	8
chr1	49473082	49473083	+	23
chr1	49626747	49626748	+	9
chr1	49664922	49664923	+	25
chr1	49725123	49725124	+	37
chr1	49746564	49746565	+	33
chr1	49794377	49794378	+	6
chr1	49831753	49831754	+	12
chr1	49895615	49895616	+	9
chr1	49992899	49992900	+	6
chr1	50045641	50045642	+	7
chr1	50095767	50095768	+	10
chr1	50166886	50166887	+	5
chr1	50169773	50169774	+	24
chr1	50218515	50218516	+	7
chr1	50237320	50237321	+	18
chr1	50265640	50265641	+	8
chr1	50344709	50344710	+	15
chr1	50367124	50367125	+	17
chr1	50384998	50384999	+	7
chr1	50397092	50397093	+	25
chr1	50399654	50399655	+	6
chr1	50403494	50403495	+	13
chr1	50407889	50407890	+	10
chr1	50425840	50425841	+	5
chr1	50485992	50485993	+	25
chr1	50517609	50517610	+	5
chr1	50565082	50565083	+	7
chr1	50571790	50571791	+	20
chr1	50583191	50583192	+	18
chr1	50705250	50705251	+	23
chr1	50752469	50752470	+	48
chr1	50758552	50758553	+	14
chr1	50763729	50763730	+	6
chr1	50830709	50830710	+	5
chr1	50835520	50835521	+	7
chr1	50858344	50858345	+	5
chr1	50864526	50864527	+	10
chr1	50876983	50876984	+	17
chr1	50908434	50908435	+	41
chr1	50913371	50913372	+	7
chr1	50935982	50935983	+	8
chr1	50954284	50954285	+	12
chr1	50961247	50961248	+	31
chr1	50964617	50964618	+	16
chr1	51023417	51023418	+	13
chr1	51046855	51046856	+	261
chr1	51050121	51050122	+	16
chr1	51057452	51057453	+	8
chr1	51065586	51065587	+	10
chr1	51071423	51071424	+	122
chr1	51103181	51103182	+	5
chr1	51156037	51156038	+	10
chr1	51157899	51157900	+	75
chr1	51167206	51167207	+	8
chr1	51196398	51196399	+	17
chr1	51240322	51240323	+	59
chr1	51248396	51248397	+	13
chr1	51265898	51265899	+	5
chr1	51291927	51291928	+	6
chr1	51292243	51292244	+	5
chr1	51294806	51294807	+	7
chr1	51317728	51317729	+	15
chr1	51364434	51364435	+	15
chr1	51366574	51366575	+	12
chr1	51367720	51367721	+	41
chr1	51372598	51372599	+	9
chr1	51378859	51378860	+	15
chr1	51388312	51388313	+	22
chr1	51394429	51394430	+	13
chr1	51412142	51412143	+	14
chr1	51432223	51432224	+	15
chr1	51448296	51448297	+	8
chr1	51462127	51462128	+	22
chr1	51492763	51492764	+	23
chr1	51504701	51504702	+	8
chr1	51508120	51508121	+	6
chr1	51523322	51523323	+	7
chr1	51534330	51534331	+	6
chr1	51544011	51544012	+	135
chr1	51573691	51573692	+	5
chr1	51579765	51579766	+	50
chr1	51589269	51589270	+	6
chr1	51594145	51594146	+	54
chr1	51595651	51595652	+	11
chr1	51661302	51661303	+	8
chr1	51665941	51665942	+	13
chr1	51668513	51668514	+	24
chr1	51685958	51685959	+	9
chr1	51746544	51746545	+	7
chr1	51747434	51747435	+	17
chr1	51747847	51747848	+	18
chr1	51805157	51805158	+	5
chr1	51822502	51822503	+	6
chr1	51822946	51822947	+	6
chr1	51834452	51834453	+	10
chr1	51859153	51859154	+	7
chr1	51861866	51861867	+	6
chr1	51881438	51881439	+	16
chr1	51906263	51906264	+	26
chr1	51912087	51912088	+	21
chr1	51959692	51959693	+	24
chr1	51962104	51962105	+	14
chr1	51965875	51965876	+	32
chr1	51976316	51976317	+	7
chr1	51982228	51982229	+	34
chr1	51993464	51993465	+	15
chr1	52026470	52026471	+	27
chr1	52044539	52044540	+	11
chr1	52051811	52051812	+	7
chr1	52073035	52073036	+	6
chr1	52087484	52087485	+	92
chr1	52098354	52098355	+	5
chr1	52103051	52103052	+	24
chr1	52113514	52113515	+	5
chr1	52121598	52121599	+	27
chr1	52126725	52126726	+	5
chr1	52131772	52131773	+	5
chr1	52151399	52151400	+	15
chr1	52152343	52152344	+	206
chr1	52210401	52210402	+	7
chr1	52320168	52320169	+	8
chr1	52368993	52368994	+	5
chr1	52376423	52376424	+	6
chr1	52383580	52383581	+	5
chr1	52478151	52478152	+	22
chr1	52492942	52492943	+	24
chr1	52523848	52523849	+	31
chr1	52539350	52539351	+	24
chr1	52563541	52563542	+	41
chr1	52573335	52573336	+	8
chr1	52574022	52574023	+	11
chr1	52587817	52587818	+	6
chr1	52591547	52591548	+	9
chr1	52598959	52598960	+	13
chr1	52601307	52601308	+	31
chr1	52670403	52670404	+	21
chr1	52681446	52681447	+	5
chr1	52681878	52681879	+	5
chr1	52727504	52727505	+	6
chr1	52752581	52752582	+	6
[truncated: 190,960 more rows]
